# Supplementary material for: A novel approach for a joint analysis of isomiR and mRNA expression data reveals features of isomiR targeting in breast cancer
Source: Front Genet. 2022 Dec 1;13:1070528. doi: 10.3389/fgene.2022.1070528 (PMC9751988; doi:10.3389/fgene.2022.1070528)
Supplement: Supplementary file 1 [file Table1.xlsx]

## Sheet: Description
Legend
Supplementary table 1	TCGA sample and group identifiers used in the study.
Supplementary table 2	List of 139 5'-isomiRs and their median expression levels used in the study.
Supplementary table 3	Adjusted ITA values calculated for the Luminal A BC samples.
Supplementary table 4	Adjusted ITA values calculated for the Luminal B BC samples.
Supplementary table 5	Adjusted ITA values calculated for the Basal-like BC samples.
Supplementary table 6	Adjusted ITA values calculated for the normal samples.

## Sheet: Table 1
Sample	Group
TCGA-3C-AAAU-01	Luminal A
TCGA-3C-AALJ-01	Luminal B
TCGA-3C-AALK-01	Luminal A
TCGA-4H-AAAK-01	Luminal A
TCGA-5L-AAT0-01	Luminal A
TCGA-5L-AAT1-01	Luminal A
TCGA-5T-A9QA-01	Luminal B
TCGA-A1-A0SD-01	Luminal A
TCGA-A1-A0SE-01	Luminal A
TCGA-A1-A0SF-01	Luminal A
TCGA-A1-A0SG-01	Luminal A
TCGA-A1-A0SH-01	Luminal A
TCGA-A1-A0SI-01	Luminal B
TCGA-A1-A0SJ-01	Luminal A
TCGA-A1-A0SK-01	Basal-like
TCGA-A1-A0SM-01	Luminal A
TCGA-A1-A0SN-01	Luminal B
TCGA-A1-A0SO-01	Basal-like
TCGA-A1-A0SP-01	Basal-like
TCGA-A1-A0SQ-01	Luminal A
TCGA-A2-A04N-01	Luminal A
TCGA-A2-A04P-01	Basal-like
TCGA-A2-A04Q-01	Basal-like
TCGA-A2-A04R-01	Luminal B
TCGA-A2-A04T-01	Basal-like
TCGA-A2-A04U-01	Basal-like
TCGA-A2-A04V-01	Luminal A
TCGA-A2-A04Y-01	Luminal B
TCGA-A2-A0CK-01	Luminal A
TCGA-A2-A0CM-01	Basal-like
TCGA-A2-A0CO-01	Luminal A
TCGA-A2-A0CP-01	Luminal A
TCGA-A2-A0CQ-01	Luminal A
TCGA-A2-A0CR-01	Luminal A
TCGA-A2-A0CS-01	Luminal A
TCGA-A2-A0CT-01	Luminal A
TCGA-A2-A0CU-01	Luminal A
TCGA-A2-A0CV-01	Luminal A
TCGA-A2-A0CW-01	Luminal B
TCGA-A2-A0CY-01	Luminal B
TCGA-A2-A0D0-01	Basal-like
TCGA-A2-A0D2-01	Basal-like
TCGA-A2-A0D3-01	Luminal A
TCGA-A2-A0D4-01	Luminal B
TCGA-A2-A0EM-01	Luminal A
TCGA-A2-A0EN-01	Luminal A
TCGA-A2-A0EO-01	Luminal A
TCGA-A2-A0EP-01	Luminal A
TCGA-A2-A0ER-01	Luminal A
TCGA-A2-A0ES-01	Luminal A
TCGA-A2-A0ET-01	Luminal A
TCGA-A2-A0EU-01	Luminal A
TCGA-A2-A0EV-01	Luminal A
TCGA-A2-A0EW-01	Luminal A
TCGA-A2-A0EX-01	Luminal A
TCGA-A2-A0EY-01	Luminal B
TCGA-A2-A0ST-01	Basal-like
TCGA-A2-A0SU-01	Luminal A
TCGA-A2-A0SV-01	Luminal B
TCGA-A2-A0SW-01	Luminal B
TCGA-A2-A0SX-01	Basal-like
TCGA-A2-A0SY-01	Luminal A
TCGA-A2-A0T0-01	Basal-like
TCGA-A2-A0T2-01	Basal-like
TCGA-A2-A0T3-01	Luminal B
TCGA-A2-A0T4-01	Luminal A
TCGA-A2-A0T5-01	Luminal A
TCGA-A2-A0T6-01	Luminal A
TCGA-A2-A0T7-01	Luminal A
TCGA-A2-A0YC-01	Luminal A
TCGA-A2-A0YD-01	Luminal A
TCGA-A2-A0YF-01	Luminal A
TCGA-A2-A0YG-01	Luminal B
TCGA-A2-A0YH-01	Luminal B
TCGA-A2-A0YI-01	Luminal A
TCGA-A2-A0YL-01	Luminal A
TCGA-A2-A0YM-01	Basal-like
TCGA-A2-A0YT-01	Luminal B
TCGA-A2-A1FV-01	Luminal A
TCGA-A2-A1FW-01	Luminal B
TCGA-A2-A1FX-01	Luminal B
TCGA-A2-A1FZ-01	Luminal A
TCGA-A2-A1G0-01	Luminal A
TCGA-A2-A1G1-01	Basal-like
TCGA-A2-A1G4-01	Luminal B
TCGA-A2-A259-01	Luminal A
TCGA-A2-A25B-01	Luminal B
TCGA-A2-A25C-01	Luminal B
TCGA-A2-A25D-01	Luminal A
TCGA-A2-A25E-01	Luminal B
TCGA-A2-A25F-01	Basal-like
TCGA-A2-A3KC-01	Luminal A
TCGA-A2-A3KD-01	Luminal A
TCGA-A2-A3XS-01	Basal-like
TCGA-A2-A3XT-01	Basal-like
TCGA-A2-A3XU-01	Basal-like
TCGA-A2-A3XX-01	Basal-like
TCGA-A2-A3XY-01	Basal-like
TCGA-A2-A3Y0-01	Basal-like
TCGA-A2-A4RW-01	Luminal A
TCGA-A2-A4RX-01	Basal-like
TCGA-A2-A4S0-01	Luminal A
TCGA-A2-A4S1-01	Basal-like
TCGA-A2-A4S2-01	Luminal A
TCGA-A2-A4S3-01	Luminal B
TCGA-A7-A0CD-01	Luminal A
TCGA-A7-A0CE-01	Basal-like
TCGA-A7-A0CG-01	Luminal A
TCGA-A7-A0CH-01	Luminal A
TCGA-A7-A0CJ-01	Luminal B
TCGA-A7-A0D9-01	Luminal A
TCGA-A7-A0DA-01	Basal-like
TCGA-A7-A0DB-01	Luminal A
TCGA-A7-A0DC-01	Luminal A
TCGA-A7-A13D-01	Basal-like
TCGA-A7-A13E-01	Basal-like
TCGA-A7-A13F-01	Luminal B
TCGA-A7-A13G-01	Luminal A
TCGA-A7-A13H-01	Luminal A
TCGA-A7-A26E-01	Luminal A
TCGA-A7-A26F-01	Basal-like
TCGA-A7-A26G-01	Basal-like
TCGA-A7-A26H-01	Luminal A
TCGA-A7-A26I-01	Basal-like
TCGA-A7-A26J-01	Luminal A
TCGA-A7-A2KD-01	Luminal B
TCGA-A7-A3IY-01	Luminal A
TCGA-A7-A3IZ-01	Luminal A
TCGA-A7-A3J0-01	Luminal A
TCGA-A7-A3J1-01	Luminal A
TCGA-A7-A3RF-01	Luminal A
TCGA-A7-A425-01	Luminal A
TCGA-A7-A426-01	Luminal A
TCGA-A7-A4SA-01	Luminal A
TCGA-A7-A4SB-01	Luminal A
TCGA-A7-A4SC-01	Luminal A
TCGA-A7-A4SD-01	Basal-like
TCGA-A7-A4SE-01	Basal-like
TCGA-A7-A56D-01	Luminal A
TCGA-A7-A5ZV-01	Basal-like
TCGA-A7-A5ZW-01	Luminal A
TCGA-A7-A5ZX-01	Luminal A
TCGA-A7-A6VV-01	Basal-like
TCGA-A7-A6VW-01	Basal-like
TCGA-A7-A6VX-01	Luminal B
TCGA-A7-A6VY-01	Basal-like
TCGA-A8-A06N-01	Luminal B
TCGA-A8-A06O-01	Luminal B
TCGA-A8-A06P-01	Luminal A
TCGA-A8-A06Q-01	Luminal B
TCGA-A8-A06R-01	Luminal B
TCGA-A8-A06T-01	Luminal A
TCGA-A8-A06U-01	Luminal A
TCGA-A8-A06Y-01	Luminal A
TCGA-A8-A06Z-01	Luminal B
TCGA-A8-A075-01	Luminal B
TCGA-A8-A076-01	Luminal B
TCGA-A8-A079-01	Luminal B
TCGA-A8-A07B-01	Luminal A
TCGA-A8-A07C-01	Basal-like
TCGA-A8-A07E-01	Luminal A
TCGA-A8-A07F-01	Luminal A
TCGA-A8-A07G-01	Luminal A
TCGA-A8-A07J-01	Luminal A
TCGA-A8-A07L-01	Luminal B
TCGA-A8-A07O-01	Basal-like
TCGA-A8-A07P-01	Luminal A
TCGA-A8-A07R-01	Basal-like
TCGA-A8-A07S-01	Luminal B
TCGA-A8-A07U-01	Basal-like
TCGA-A8-A07W-01	Luminal B
TCGA-A8-A07Z-01	Luminal A
TCGA-A8-A081-01	Luminal B
TCGA-A8-A082-01	Luminal B
TCGA-A8-A083-01	Luminal A
TCGA-A8-A084-01	Luminal B
TCGA-A8-A085-01	Luminal B
TCGA-A8-A086-01	Luminal A
TCGA-A8-A08A-01	Luminal A
TCGA-A8-A08G-01	Luminal B
TCGA-A8-A08I-01	Luminal B
TCGA-A8-A08O-01	Luminal A
TCGA-A8-A08R-01	Basal-like
TCGA-A8-A08S-01	Luminal B
TCGA-A8-A08T-01	Luminal A
TCGA-A8-A08Z-01	Luminal A
TCGA-A8-A090-01	Luminal A
TCGA-A8-A091-01	Luminal A
TCGA-A8-A092-01	Luminal B
TCGA-A8-A093-01	Luminal A
TCGA-A8-A095-01	Luminal B
TCGA-A8-A096-01	Luminal B
TCGA-A8-A097-01	Luminal A
TCGA-A8-A099-01	Luminal A
TCGA-A8-A09A-01	Luminal A
TCGA-A8-A09B-01	Luminal A
TCGA-A8-A09C-01	Luminal B
TCGA-A8-A09D-01	Luminal A
TCGA-A8-A09E-01	Luminal B
TCGA-A8-A09I-01	Luminal B
TCGA-A8-A09K-01	Luminal A
TCGA-A8-A09M-01	Luminal B
TCGA-A8-A09N-01	Luminal B
TCGA-A8-A09Q-01	Luminal B
TCGA-A8-A09R-01	Luminal B
TCGA-A8-A09T-01	Luminal A
TCGA-A8-A09Z-01	Luminal B
TCGA-A8-A0A1-01	Luminal A
TCGA-A8-A0A2-01	Luminal A
TCGA-A8-A0A4-01	Luminal A
TCGA-A8-A0A6-01	Luminal A
TCGA-A8-A0A9-01	Luminal A
TCGA-A8-A0AB-01	Luminal A
TCGA-A8-A0AD-01	Luminal A
TCGA-AC-A23C-01	Luminal A
TCGA-AC-A23E-01	Luminal A
TCGA-AC-A23G-01	Luminal A
TCGA-AC-A2B8-01	Luminal A
TCGA-AC-A2BK-01	Basal-like
TCGA-AC-A2BM-01	Luminal B
TCGA-AC-A2FB-01	Luminal A
TCGA-AC-A2FE-01	Luminal A
TCGA-AC-A2FF-01	Luminal A
TCGA-AC-A2FG-01	Luminal A
TCGA-AC-A2FM-01	Luminal A
TCGA-AC-A2FO-01	Luminal A
TCGA-AC-A2QH-01	Basal-like
TCGA-AC-A2QI-01	Luminal A
TCGA-AC-A2QJ-01	Basal-like
TCGA-AC-A3BB-01	Luminal A
TCGA-AC-A3EH-01	Luminal A
TCGA-AC-A3HN-01	Luminal A
TCGA-AC-A3OD-01	Luminal A
TCGA-AC-A3QP-01	Luminal A
TCGA-AC-A3QQ-01	Luminal A
TCGA-AC-A3TM-01	Luminal A
TCGA-AC-A3TN-01	Luminal A
TCGA-AC-A3W6-01	Luminal A
TCGA-AC-A3W7-01	Luminal A
TCGA-AC-A3YJ-01	Luminal A
TCGA-AC-A4ZE-01	Luminal A
TCGA-AC-A5XS-01	Luminal A
TCGA-AC-A5XU-01	Luminal A
TCGA-AC-A62V-01	Luminal B
TCGA-AC-A62X-01	Basal-like
TCGA-AC-A62Y-01	Luminal A
TCGA-AC-A6IV-01	Luminal A
TCGA-AC-A6IW-01	Basal-like
TCGA-AC-A6IX-01	Luminal A
TCGA-AC-A6NO-01	Luminal A
TCGA-AC-A7VB-01	Luminal B
TCGA-AC-A7VC-01	Basal-like
TCGA-AC-A8OP-01	Luminal A
TCGA-AC-A8OQ-01	Basal-like
TCGA-AC-A8OR-01	Luminal A
TCGA-AC-A8OS-01	Luminal A
TCGA-AN-A03X-01	Luminal A
TCGA-AN-A03Y-01	Luminal B
TCGA-AN-A041-01	Luminal A
TCGA-AN-A046-01	Luminal A
TCGA-AN-A049-01	Luminal A
TCGA-AN-A04A-01	Luminal A
TCGA-AN-A04D-01	Basal-like
TCGA-AN-A0AJ-01	Luminal B
TCGA-AN-A0AK-01	Luminal B
TCGA-AN-A0AL-01	Basal-like
TCGA-AN-A0AM-01	Luminal B
TCGA-AN-A0AR-01	Basal-like
TCGA-AN-A0AS-01	Luminal A
TCGA-AN-A0AT-01	Basal-like
TCGA-AN-A0FD-01	Luminal A
TCGA-AN-A0FF-01	Luminal B
TCGA-AN-A0FJ-01	Basal-like
TCGA-AN-A0FK-01	Luminal A
TCGA-AN-A0FL-01	Basal-like
TCGA-AN-A0FN-01	Luminal A
TCGA-AN-A0FS-01	Luminal A
TCGA-AN-A0FT-01	Luminal A
TCGA-AN-A0FW-01	Luminal A
TCGA-AN-A0FX-01	Basal-like
TCGA-AN-A0FY-01	Luminal B
TCGA-AN-A0FZ-01	Luminal A
TCGA-AN-A0G0-01	Basal-like
TCGA-AN-A0XL-01	Luminal A
TCGA-AN-A0XN-01	Luminal A
TCGA-AN-A0XO-01	Luminal A
TCGA-AN-A0XP-01	Luminal A
TCGA-AN-A0XR-01	Luminal B
TCGA-AN-A0XS-01	Luminal A
TCGA-AN-A0XT-01	Luminal A
TCGA-AN-A0XU-01	Basal-like
TCGA-AN-A0XV-01	Luminal A
TCGA-AN-A0XW-01	Luminal A
TCGA-AO-A03L-01	Luminal A
TCGA-AO-A03M-01	Luminal A
TCGA-AO-A03N-01	Luminal B
TCGA-AO-A03O-01	Luminal B
TCGA-AO-A03V-01	Luminal A
TCGA-AO-A0J3-01	Luminal B
TCGA-AO-A0J4-01	Basal-like
TCGA-AO-A0J5-01	Luminal A
TCGA-AO-A0J6-01	Basal-like
TCGA-AO-A0J7-01	Luminal B
TCGA-AO-A0J8-01	Luminal A
TCGA-AO-A0J9-01	Luminal A
TCGA-AO-A0JA-01	Luminal A
TCGA-AO-A0JC-01	Luminal A
TCGA-AO-A0JD-01	Luminal B
TCGA-AO-A0JF-01	Luminal A
TCGA-AO-A0JG-01	Luminal A
TCGA-AO-A0JI-01	Luminal A
TCGA-AO-A0JJ-01	Luminal A
TCGA-AO-A0JL-01	Basal-like
TCGA-AO-A0JM-01	Luminal B
TCGA-AO-A124-01	Basal-like
TCGA-AO-A125-01	Luminal A
TCGA-AO-A126-01	Luminal A
TCGA-AO-A128-01	Basal-like
TCGA-AO-A129-01	Basal-like
TCGA-AO-A12A-01	Luminal A
TCGA-AO-A12B-01	Luminal A
TCGA-AO-A12C-01	Luminal A
TCGA-AO-A12E-01	Luminal A
TCGA-AO-A12F-01	Basal-like
TCGA-AO-A12G-01	Luminal A
TCGA-AO-A12H-01	Luminal A
TCGA-AO-A1KP-01	Luminal B
TCGA-AO-A1KQ-01	Luminal B
TCGA-AO-A1KR-01	Basal-like
TCGA-AO-A1KS-01	Luminal B
TCGA-AO-A1KT-01	Luminal B
TCGA-AQ-A04H-01	Luminal B
TCGA-AQ-A04J-01	Basal-like
TCGA-AQ-A04L-01	Luminal A
TCGA-AQ-A0Y5-01	Luminal A
TCGA-AQ-A1H2-01	Luminal A
TCGA-AQ-A1H3-01	Luminal A
TCGA-AQ-A54N-01	Basal-like
TCGA-AQ-A54O-01	Luminal B
TCGA-AQ-A7U7-01	Luminal A
TCGA-AR-A0TP-01	Basal-like
TCGA-AR-A0TQ-01	Luminal B
TCGA-AR-A0TR-01	Luminal A
TCGA-AR-A0TS-01	Basal-like
TCGA-AR-A0TT-01	Luminal B
TCGA-AR-A0TV-01	Luminal B
TCGA-AR-A0TY-01	Luminal B
TCGA-AR-A0TZ-01	Luminal A
TCGA-AR-A0U2-01	Luminal B
TCGA-AR-A0U3-01	Luminal A
TCGA-AR-A0U4-01	Basal-like
TCGA-AR-A1AH-01	Basal-like
TCGA-AR-A1AI-01	Basal-like
TCGA-AR-A1AJ-01	Basal-like
TCGA-AR-A1AK-01	Luminal A
TCGA-AR-A1AL-01	Luminal A
TCGA-AR-A1AM-01	Luminal A
TCGA-AR-A1AN-01	Luminal A
TCGA-AR-A1AP-01	Luminal A
TCGA-AR-A1AQ-01	Basal-like
TCGA-AR-A1AR-01	Basal-like
TCGA-AR-A1AS-01	Luminal A
TCGA-AR-A1AU-01	Luminal A
TCGA-AR-A1AV-01	Luminal A
TCGA-AR-A1AW-01	Luminal B
TCGA-AR-A1AX-01	Luminal A
TCGA-AR-A1AY-01	Basal-like
TCGA-AR-A24H-01	Luminal B
TCGA-AR-A24K-01	Luminal B
TCGA-AR-A24L-01	Luminal A
TCGA-AR-A24M-01	Luminal A
TCGA-AR-A24N-01	Luminal B
TCGA-AR-A24O-01	Luminal A
TCGA-AR-A24P-01	Luminal A
TCGA-AR-A24Q-01	Basal-like
TCGA-AR-A24R-01	Luminal B
TCGA-AR-A24S-01	Luminal B
TCGA-AR-A24T-01	Luminal A
TCGA-AR-A24V-01	Luminal A
TCGA-AR-A24W-01	Luminal A
TCGA-AR-A24X-01	Luminal A
TCGA-AR-A24Z-01	Luminal B
TCGA-AR-A250-01	Luminal B
TCGA-AR-A251-01	Basal-like
TCGA-AR-A252-01	Luminal A
TCGA-AR-A255-01	Luminal A
TCGA-AR-A256-01	Basal-like
TCGA-AR-A2LE-01	Luminal A
TCGA-AR-A2LJ-01	Luminal A
TCGA-AR-A2LK-01	Luminal B
TCGA-AR-A2LL-01	Luminal B
TCGA-AR-A2LM-01	Luminal A
TCGA-AR-A2LN-01	Luminal A
TCGA-AR-A2LO-01	Luminal A
TCGA-AR-A2LR-01	Basal-like
TCGA-AR-A5QM-01	Luminal A
TCGA-AR-A5QN-01	Luminal A
TCGA-AR-A5QP-01	Luminal A
TCGA-AR-A5QQ-01	Basal-like
TCGA-B6-A0I1-01	Basal-like
TCGA-B6-A0I2-01	Basal-like
TCGA-B6-A0I5-01	Luminal A
TCGA-B6-A0I6-01	Basal-like
TCGA-B6-A0I8-01	Luminal A
TCGA-B6-A0IA-01	Luminal A
TCGA-B6-A0IB-01	Luminal B
TCGA-B6-A0IC-01	Luminal A
TCGA-B6-A0IE-01	Luminal A
TCGA-B6-A0IG-01	Luminal A
TCGA-B6-A0IH-01	Luminal A
TCGA-B6-A0IJ-01	Basal-like
TCGA-B6-A0IM-01	Luminal A
TCGA-B6-A0IN-01	Luminal B
TCGA-B6-A0IO-01	Luminal A
TCGA-B6-A0IP-01	Luminal A
TCGA-B6-A0IQ-01	Basal-like
TCGA-B6-A0RE-01	Basal-like
TCGA-B6-A0RG-01	Luminal A
TCGA-B6-A0RI-01	Luminal A
TCGA-B6-A0RL-01	Luminal B
TCGA-B6-A0RM-01	Luminal A
TCGA-B6-A0RN-01	Luminal A
TCGA-B6-A0RO-01	Luminal A
TCGA-B6-A0RP-01	Luminal A
TCGA-B6-A0RT-01	Basal-like
TCGA-B6-A0RU-01	Basal-like
TCGA-B6-A0RV-01	Luminal A
TCGA-B6-A0WS-01	Luminal A
TCGA-B6-A0WT-01	Luminal A
TCGA-B6-A0WV-01	Luminal B
TCGA-B6-A0WW-01	Luminal B
TCGA-B6-A0WX-01	Basal-like
TCGA-B6-A0WY-01	Luminal A
TCGA-B6-A0WZ-01	Luminal A
TCGA-B6-A0X0-01	Luminal A
TCGA-B6-A0X4-01	Luminal A
TCGA-B6-A0X5-01	Luminal B
TCGA-B6-A0X7-01	Luminal A
TCGA-B6-A1KC-01	Luminal B
TCGA-B6-A1KF-01	Basal-like
TCGA-B6-A1KI-01	Luminal A
TCGA-B6-A1KN-01	Luminal B
TCGA-B6-A2IU-01	Luminal A
TCGA-B6-A3ZX-01	Basal-like
TCGA-B6-A400-01	Basal-like
TCGA-B6-A401-01	Luminal A
TCGA-B6-A402-01	Basal-like
TCGA-B6-A408-01	Luminal A
TCGA-B6-A409-01	Basal-like
TCGA-B6-A40B-01	Luminal A
TCGA-B6-A40C-01	Luminal A
TCGA-BH-A0AU-01	Luminal B
TCGA-BH-A0AV-01	Basal-like
TCGA-BH-A0AZ-01	Luminal A
TCGA-BH-A0B0-01	Luminal A
TCGA-BH-A0B1-01	Luminal A
TCGA-BH-A0B2-01	Luminal A
TCGA-BH-A0B3-01	Basal-like
TCGA-BH-A0B4-01	Luminal A
TCGA-BH-A0B5-01	Luminal A
TCGA-BH-A0B6-01	Luminal A
TCGA-BH-A0B8-01	Luminal A
TCGA-BH-A0B9-01	Basal-like
TCGA-BH-A0BA-01	Luminal A
TCGA-BH-A0BC-01	Luminal A
TCGA-BH-A0BD-01	Luminal B
TCGA-BH-A0BF-01	Luminal B
TCGA-BH-A0BG-01	Basal-like
TCGA-BH-A0BJ-01	Luminal A
TCGA-BH-A0BL-01	Basal-like
TCGA-BH-A0BM-01	Luminal A
TCGA-BH-A0BO-01	Luminal A
TCGA-BH-A0BP-01	Luminal A
TCGA-BH-A0BQ-01	Luminal A
TCGA-BH-A0BR-01	Luminal A
TCGA-BH-A0BS-01	Luminal A
TCGA-BH-A0BT-01	Luminal A
TCGA-BH-A0BV-01	Luminal A
TCGA-BH-A0BW-01	Basal-like
TCGA-BH-A0BZ-01	Luminal B
TCGA-BH-A0C0-01	Luminal B
TCGA-BH-A0C1-01	Luminal A
TCGA-BH-A0C3-01	Luminal B
TCGA-BH-A0C7-01	Luminal B
TCGA-BH-A0DD-01	Luminal B
TCGA-BH-A0DE-01	Luminal A
TCGA-BH-A0DG-01	Luminal A
TCGA-BH-A0DH-01	Luminal A
TCGA-BH-A0DI-01	Luminal A
TCGA-BH-A0DK-01	Luminal A
TCGA-BH-A0DL-01	Basal-like
TCGA-BH-A0DO-01	Luminal A
TCGA-BH-A0DP-01	Luminal A
TCGA-BH-A0DQ-01	Luminal A
TCGA-BH-A0DS-01	Luminal A
TCGA-BH-A0DT-01	Luminal A
TCGA-BH-A0DV-01	Luminal A
TCGA-BH-A0DX-01	Luminal A
TCGA-BH-A0DZ-01	Luminal A
TCGA-BH-A0E0-01	Basal-like
TCGA-BH-A0E1-01	Luminal A
TCGA-BH-A0E2-01	Luminal A
TCGA-BH-A0E6-01	Basal-like
TCGA-BH-A0E7-01	Luminal A
TCGA-BH-A0E9-01	Luminal A
TCGA-BH-A0EA-01	Luminal A
TCGA-BH-A0EI-01	Luminal A
TCGA-BH-A0GY-01	Luminal A
TCGA-BH-A0GZ-01	Luminal A
TCGA-BH-A0H0-01	Luminal B
TCGA-BH-A0H3-01	Luminal A
TCGA-BH-A0H5-01	Luminal A
TCGA-BH-A0H6-01	Luminal A
TCGA-BH-A0H7-01	Luminal A
TCGA-BH-A0H9-01	Luminal A
TCGA-BH-A0HA-01	Luminal A
TCGA-BH-A0HB-01	Luminal A
TCGA-BH-A0HF-01	Luminal A
TCGA-BH-A0HI-01	Luminal A
TCGA-BH-A0HK-01	Luminal A
TCGA-BH-A0HL-01	Luminal A
TCGA-BH-A0HN-01	Luminal A
TCGA-BH-A0HO-01	Luminal A
TCGA-BH-A0HP-01	Luminal A
TCGA-BH-A0HQ-01	Luminal A
TCGA-BH-A0HU-01	Luminal B
TCGA-BH-A0HW-01	Luminal B
TCGA-BH-A0HX-01	Luminal A
TCGA-BH-A0HY-01	Luminal B
TCGA-BH-A0RX-01	Basal-like
TCGA-BH-A0W3-01	Luminal B
TCGA-BH-A0W4-01	Luminal A
TCGA-BH-A0W5-01	Luminal A
TCGA-BH-A0W7-01	Luminal A
TCGA-BH-A0WA-01	Basal-like
TCGA-BH-A18F-01	Luminal A
TCGA-BH-A18G-01	Basal-like
TCGA-BH-A18H-01	Luminal A
TCGA-BH-A18I-01	Luminal A
TCGA-BH-A18J-01	Luminal A
TCGA-BH-A18K-01	Luminal A
TCGA-BH-A18L-01	Luminal B
TCGA-BH-A18M-01	Luminal A
TCGA-BH-A18N-01	Luminal A
TCGA-BH-A18Q-01	Basal-like
TCGA-BH-A18S-01	Luminal A
TCGA-BH-A18T-01	Basal-like
TCGA-BH-A18U-01	Luminal B
TCGA-BH-A18V-01	Basal-like
TCGA-BH-A1EO-01	Luminal A
TCGA-BH-A1ES-01	Luminal A
TCGA-BH-A1ET-01	Luminal A
TCGA-BH-A1EU-01	Luminal A
TCGA-BH-A1EW-01	Luminal A
TCGA-BH-A1EX-01	Luminal A
TCGA-BH-A1EY-01	Luminal A
TCGA-BH-A1F0-01	Basal-like
TCGA-BH-A1F2-01	Luminal B
TCGA-BH-A1F5-01	Luminal A
TCGA-BH-A1F6-01	Basal-like
TCGA-BH-A1F8-01	Luminal B
TCGA-BH-A1FB-01	Luminal A
TCGA-BH-A1FC-01	Basal-like
TCGA-BH-A1FE-01	Luminal A
TCGA-BH-A1FG-01	Luminal A
TCGA-BH-A1FH-01	Luminal A
TCGA-BH-A1FJ-01	Luminal B
TCGA-BH-A1FL-01	Luminal A
TCGA-BH-A1FM-01	Luminal B
TCGA-BH-A1FN-01	Luminal B
TCGA-BH-A1FR-01	Luminal A
TCGA-BH-A201-01	Luminal A
TCGA-BH-A202-01	Luminal B
TCGA-BH-A204-01	Luminal B
TCGA-BH-A209-01	Luminal B
TCGA-BH-A28Q-01	Luminal A
TCGA-BH-A2L8-01	Luminal A
TCGA-BH-A42T-01	Luminal B
TCGA-BH-A42V-01	Luminal A
TCGA-BH-A5IZ-01	Basal-like
TCGA-BH-A5J0-01	Luminal A
TCGA-BH-A6R8-01	Luminal A
TCGA-BH-A8FY-01	Luminal A
TCGA-BH-A8G0-01	Luminal A
TCGA-BH-AB28-01	Luminal A
TCGA-C8-A12K-01	Basal-like
TCGA-C8-A12M-01	Luminal B
TCGA-C8-A12N-01	Luminal A
TCGA-C8-A12O-01	Luminal A
TCGA-C8-A12U-01	Luminal B
TCGA-C8-A12V-01	Basal-like
TCGA-C8-A12W-01	Luminal B
TCGA-C8-A12X-01	Luminal A
TCGA-C8-A12Y-01	Luminal A
TCGA-C8-A130-01	Luminal B
TCGA-C8-A131-01	Basal-like
TCGA-C8-A132-01	Luminal A
TCGA-C8-A133-01	Luminal A
TCGA-C8-A134-01	Basal-like
TCGA-C8-A1HE-01	Luminal A
TCGA-C8-A1HG-01	Luminal B
TCGA-C8-A1HI-01	Luminal A
TCGA-C8-A1HJ-01	Basal-like
TCGA-C8-A1HL-01	Luminal B
TCGA-C8-A1HM-01	Luminal B
TCGA-C8-A1HN-01	Luminal B
TCGA-C8-A1HO-01	Luminal A
TCGA-C8-A26V-01	Luminal B
TCGA-C8-A26W-01	Luminal B
TCGA-C8-A26Z-01	Luminal A
TCGA-C8-A273-01	Luminal A
TCGA-C8-A274-01	Luminal B
TCGA-C8-A27A-01	Luminal B
TCGA-C8-A27B-01	Basal-like
TCGA-C8-A3M7-01	Luminal A
TCGA-C8-A3M8-01	Luminal B
TCGA-C8-A8HQ-01	Luminal B
TCGA-D8-A13Y-01	Luminal B
TCGA-D8-A140-01	Luminal A
TCGA-D8-A141-01	Luminal A
TCGA-D8-A142-01	Basal-like
TCGA-D8-A143-01	Basal-like
TCGA-D8-A145-01	Luminal A
TCGA-D8-A146-01	Luminal A
TCGA-D8-A147-01	Basal-like
TCGA-D8-A1J8-01	Luminal B
TCGA-D8-A1J9-01	Luminal B
TCGA-D8-A1JB-01	Luminal A
TCGA-D8-A1JC-01	Luminal B
TCGA-D8-A1JD-01	Luminal B
TCGA-D8-A1JE-01	Luminal B
TCGA-D8-A1JH-01	Luminal A
TCGA-D8-A1JI-01	Luminal B
TCGA-D8-A1JJ-01	Luminal B
TCGA-D8-A1JK-01	Basal-like
TCGA-D8-A1JL-01	Basal-like
TCGA-D8-A1JN-01	Luminal A
TCGA-D8-A1JP-01	Luminal A
TCGA-D8-A1JS-01	Luminal A
TCGA-D8-A1JT-01	Luminal B
TCGA-D8-A1JU-01	Luminal A
TCGA-D8-A1X5-01	Luminal B
TCGA-D8-A1X6-01	Luminal B
TCGA-D8-A1X7-01	Luminal B
TCGA-D8-A1X8-01	Luminal A
TCGA-D8-A1X9-01	Luminal A
TCGA-D8-A1XA-01	Luminal A
TCGA-D8-A1XB-01	Luminal A
TCGA-D8-A1XC-01	Luminal A
TCGA-D8-A1XD-01	Luminal A
TCGA-D8-A1XF-01	Luminal B
TCGA-D8-A1XG-01	Luminal A
TCGA-D8-A1XK-01	Basal-like
TCGA-D8-A1XL-01	Luminal B
TCGA-D8-A1XM-01	Luminal A
TCGA-D8-A1XO-01	Luminal A
TCGA-D8-A1XQ-01	Basal-like
TCGA-D8-A1XR-01	Luminal B
TCGA-D8-A1XS-01	Luminal B
TCGA-D8-A1XU-01	Luminal A
TCGA-D8-A1XV-01	Luminal A
TCGA-D8-A1XY-01	Luminal A
TCGA-D8-A1XZ-01	Luminal B
TCGA-D8-A1Y0-01	Luminal A
TCGA-D8-A1Y1-01	Luminal B
TCGA-D8-A1Y2-01	Luminal B
TCGA-D8-A1Y3-01	Luminal B
TCGA-D8-A27E-01	Luminal A
TCGA-D8-A27F-01	Basal-like
TCGA-D8-A27G-01	Luminal A
TCGA-D8-A27H-01	Basal-like
TCGA-D8-A27I-01	Luminal A
TCGA-D8-A27K-01	Luminal A
TCGA-D8-A27L-01	Luminal A
TCGA-D8-A27M-01	Basal-like
TCGA-D8-A27N-01	Luminal B
TCGA-D8-A27P-01	Luminal A
TCGA-D8-A27R-01	Luminal B
TCGA-D8-A27T-01	Luminal A
TCGA-D8-A27V-01	Luminal A
TCGA-D8-A27W-01	Luminal B
TCGA-D8-A3Z5-01	Luminal A
TCGA-D8-A3Z6-01	Luminal A
TCGA-D8-A4Z1-01	Luminal A
TCGA-D8-A73U-01	Luminal A
TCGA-D8-A73W-01	Luminal A
TCGA-D8-A73X-01	Luminal A
TCGA-E2-A105-01	Luminal A
TCGA-E2-A106-01	Luminal A
TCGA-E2-A107-01	Luminal A
TCGA-E2-A109-01	Luminal B
TCGA-E2-A10A-01	Luminal A
TCGA-E2-A10B-01	Luminal A
TCGA-E2-A10C-01	Luminal B
TCGA-E2-A10E-01	Luminal A
TCGA-E2-A10F-01	Luminal A
TCGA-E2-A14N-01	Basal-like
TCGA-E2-A14O-01	Luminal B
TCGA-E2-A14Q-01	Luminal A
TCGA-E2-A14R-01	Basal-like
TCGA-E2-A14S-01	Luminal B
TCGA-E2-A14T-01	Luminal A
TCGA-E2-A14U-01	Luminal A
TCGA-E2-A14W-01	Luminal B
TCGA-E2-A14X-01	Basal-like
TCGA-E2-A14Y-01	Basal-like
TCGA-E2-A14Z-01	Luminal A
TCGA-E2-A150-01	Basal-like
TCGA-E2-A153-01	Luminal A
TCGA-E2-A154-01	Luminal A
TCGA-E2-A155-01	Luminal B
TCGA-E2-A156-01	Luminal A
TCGA-E2-A158-01	Basal-like
TCGA-E2-A159-01	Basal-like
TCGA-E2-A15A-01	Luminal B
TCGA-E2-A15C-01	Luminal A
TCGA-E2-A15D-01	Luminal A
TCGA-E2-A15E-01	Luminal A
TCGA-E2-A15F-01	Luminal A
TCGA-E2-A15G-01	Luminal A
TCGA-E2-A15H-01	Luminal A
TCGA-E2-A15I-01	Luminal A
TCGA-E2-A15J-01	Luminal A
TCGA-E2-A15K-01	Luminal B
TCGA-E2-A15L-01	Luminal A
TCGA-E2-A15M-01	Luminal A
TCGA-E2-A15O-01	Luminal A
TCGA-E2-A15P-01	Luminal A
TCGA-E2-A15R-01	Luminal A
TCGA-E2-A15S-01	Luminal B
TCGA-E2-A15T-01	Luminal B
TCGA-E2-A1AZ-01	Basal-like
TCGA-E2-A1B1-01	Luminal A
TCGA-E2-A1B4-01	Luminal A
TCGA-E2-A1B5-01	Luminal A
TCGA-E2-A1B6-01	Basal-like
TCGA-E2-A1BC-01	Luminal A
TCGA-E2-A1BD-01	Luminal A
TCGA-E2-A1IE-01	Luminal A
TCGA-E2-A1IF-01	Luminal A
TCGA-E2-A1IG-01	Luminal A
TCGA-E2-A1IH-01	Luminal A
TCGA-E2-A1II-01	Basal-like
TCGA-E2-A1IJ-01	Luminal A
TCGA-E2-A1IK-01	Luminal A
TCGA-E2-A1IL-01	Luminal A
TCGA-E2-A1IN-01	Luminal A
TCGA-E2-A1IO-01	Luminal A
TCGA-E2-A1IU-01	Luminal A
TCGA-E2-A1L6-01	Luminal A
TCGA-E2-A1L7-01	Luminal B
TCGA-E2-A1L8-01	Luminal A
TCGA-E2-A1L9-01	Luminal A
TCGA-E2-A1LA-01	Luminal A
TCGA-E2-A1LG-01	Basal-like
TCGA-E2-A1LH-01	Basal-like
TCGA-E2-A1LI-01	Basal-like
TCGA-E2-A1LK-01	Basal-like
TCGA-E2-A1LL-01	Basal-like
TCGA-E2-A1LS-01	Basal-like
TCGA-E2-A2P5-01	Luminal A
TCGA-E2-A2P6-01	Luminal A
TCGA-E2-A3DX-01	Luminal A
TCGA-E2-A56Z-01	Luminal B
TCGA-E2-A570-01	Luminal A
TCGA-E2-A572-01	Luminal A
TCGA-E2-A573-01	Basal-like
TCGA-E2-A574-01	Basal-like
TCGA-E2-A576-01	Luminal A
TCGA-E2-A9RU-01	Luminal B
TCGA-E9-A1N3-01	Luminal A
TCGA-E9-A1N4-01	Luminal A
TCGA-E9-A1N5-01	Luminal A
TCGA-E9-A1N6-01	Luminal B
TCGA-E9-A1N8-01	Basal-like
TCGA-E9-A1N9-01	Basal-like
TCGA-E9-A1NA-01	Luminal B
TCGA-E9-A1ND-01	Basal-like
TCGA-E9-A1NE-01	Luminal A
TCGA-E9-A1NF-01	Luminal B
TCGA-E9-A1NG-01	Luminal A
TCGA-E9-A1NH-01	Luminal A
TCGA-E9-A1NI-01	Luminal B
TCGA-E9-A1QZ-01	Luminal A
TCGA-E9-A1R0-01	Luminal A
TCGA-E9-A1R2-01	Luminal A
TCGA-E9-A1R3-01	Luminal A
TCGA-E9-A1R4-01	Luminal B
TCGA-E9-A1R5-01	Luminal A
TCGA-E9-A1R6-01	Luminal A
TCGA-E9-A1R7-01	Luminal B
TCGA-E9-A1RA-01	Luminal A
TCGA-E9-A1RB-01	Luminal B
TCGA-E9-A1RC-01	Luminal A
TCGA-E9-A1RD-01	Luminal A
TCGA-E9-A1RE-01	Luminal B
TCGA-E9-A1RF-01	Luminal A
TCGA-E9-A1RG-01	Luminal B
TCGA-E9-A1RI-01	Luminal A
TCGA-E9-A226-01	Luminal B
TCGA-E9-A227-01	Luminal A
TCGA-E9-A228-01	Luminal B
TCGA-E9-A229-01	Luminal A
TCGA-E9-A22A-01	Luminal B
TCGA-E9-A22B-01	Luminal A
TCGA-E9-A22D-01	Luminal B
TCGA-E9-A22E-01	Luminal B
TCGA-E9-A22G-01	Basal-like
TCGA-E9-A22H-01	Luminal B
TCGA-E9-A243-01	Basal-like
TCGA-E9-A244-01	Basal-like
TCGA-E9-A245-01	Luminal A
TCGA-E9-A247-01	Luminal A
TCGA-E9-A249-01	Luminal B
TCGA-E9-A24A-01	Luminal A
TCGA-E9-A295-01	Luminal A
TCGA-E9-A2JS-01	Luminal B
TCGA-E9-A2JT-01	Luminal A
TCGA-E9-A3Q9-01	Luminal A
TCGA-E9-A3QA-01	Basal-like
TCGA-E9-A3X8-01	Luminal A
TCGA-E9-A54X-01	Luminal B
TCGA-E9-A54Y-01	Luminal B
TCGA-E9-A5FK-01	Luminal A
TCGA-E9-A5FL-01	Basal-like
TCGA-E9-A5UO-01	Luminal B
TCGA-E9-A5UP-01	Luminal A
TCGA-E9-A6HE-01	Luminal A
TCGA-EW-A1IW-01	Luminal A
TCGA-EW-A1IX-01	Luminal A
TCGA-EW-A1IY-01	Luminal B
TCGA-EW-A1IZ-01	Luminal A
TCGA-EW-A1J1-01	Luminal A
TCGA-EW-A1J2-01	Luminal A
TCGA-EW-A1J3-01	Luminal A
TCGA-EW-A1J5-01	Luminal A
TCGA-EW-A1J6-01	Luminal B
TCGA-EW-A1OW-01	Basal-like
TCGA-EW-A1OX-01	Luminal B
TCGA-EW-A1OY-01	Luminal B
TCGA-EW-A1OZ-01	Luminal B
TCGA-EW-A1P0-01	Luminal B
TCGA-EW-A1P3-01	Luminal A
TCGA-EW-A1P4-01	Basal-like
TCGA-EW-A1P5-01	Luminal A
TCGA-EW-A1P6-01	Luminal A
TCGA-EW-A1P8-01	Basal-like
TCGA-EW-A1PA-01	Luminal A
TCGA-EW-A1PB-01	Basal-like
TCGA-EW-A1PC-01	Luminal B
TCGA-EW-A1PD-01	Luminal A
TCGA-EW-A1PE-01	Luminal A
TCGA-EW-A1PF-01	Luminal A
TCGA-EW-A1PH-01	Basal-like
TCGA-EW-A2FS-01	Luminal A
TCGA-EW-A2FV-01	Luminal A
TCGA-EW-A2FW-01	Luminal B
TCGA-EW-A3E8-01	Luminal A
TCGA-EW-A3U0-01	Basal-like
TCGA-EW-A423-01	Luminal A
TCGA-EW-A424-01	Luminal A
TCGA-EW-A6S9-01	Luminal A
TCGA-EW-A6SA-01	Luminal B
TCGA-EW-A6SB-01	Basal-like
TCGA-EW-A6SC-01	Luminal A
TCGA-GI-A2C8-01	Luminal A
TCGA-GI-A2C9-01	Basal-like
TCGA-GM-A2D9-01	Luminal A
TCGA-GM-A2DA-01	Luminal A
TCGA-GM-A2DC-01	Luminal A
TCGA-GM-A2DF-01	Basal-like
TCGA-GM-A2DI-01	Luminal A
TCGA-GM-A2DK-01	Luminal A
TCGA-GM-A2DL-01	Luminal A
TCGA-GM-A2DM-01	Luminal A
TCGA-GM-A2DN-01	Luminal A
TCGA-GM-A2DO-01	Luminal B
TCGA-GM-A3NW-01	Luminal A
TCGA-GM-A3NY-01	Luminal A
TCGA-GM-A3XG-01	Luminal A
TCGA-GM-A3XL-01	Basal-like
TCGA-GM-A3XN-01	Luminal A
TCGA-GM-A4E0-01	Luminal A
TCGA-GM-A5PV-01	Luminal A
TCGA-GM-A5PX-01	Luminal A
TCGA-HN-A2NL-01	Basal-like
TCGA-HN-A2OB-01	Luminal A
TCGA-JL-A3YX-01	Luminal A
TCGA-LD-A66U-01	Luminal A
TCGA-LD-A74U-01	Luminal A
TCGA-LD-A7W5-01	Luminal A
TCGA-LD-A7W6-01	Luminal A
TCGA-LL-A440-01	Luminal A
TCGA-LL-A442-01	Luminal A
TCGA-LL-A50Y-01	Luminal A
TCGA-LL-A5YL-01	Luminal A
TCGA-LL-A5YM-01	Luminal B
TCGA-LL-A5YN-01	Luminal A
TCGA-LL-A5YP-01	Basal-like
TCGA-LL-A6FP-01	Luminal A
TCGA-LL-A6FQ-01	Luminal A
TCGA-LL-A6FR-01	Basal-like
TCGA-LL-A73Y-01	Basal-like
TCGA-LL-A740-01	Luminal A
TCGA-LL-A7SZ-01	Luminal A
TCGA-LL-A7T0-01	Luminal B
TCGA-LL-A8F5-01	Basal-like
TCGA-LL-A9Q3-01	Luminal A
TCGA-LQ-A4E4-01	Luminal A
TCGA-MS-A51U-01	Luminal A
TCGA-OK-A5Q2-01	Luminal A
TCGA-OL-A5D7-01	Basal-like
TCGA-OL-A5D8-01	Luminal A
TCGA-OL-A5DA-01	Luminal A
TCGA-OL-A5RU-01	Luminal A
TCGA-OL-A5RV-01	Luminal A
TCGA-OL-A5RW-01	Basal-like
TCGA-OL-A5RX-01	Luminal A
TCGA-OL-A5S0-01	Basal-like
TCGA-OL-A66H-01	Luminal A
TCGA-OL-A66I-01	Basal-like
TCGA-OL-A66J-01	Luminal A
TCGA-OL-A66K-01	Luminal A
TCGA-OL-A66L-01	Luminal A
TCGA-OL-A66N-01	Luminal A
TCGA-OL-A66O-01	Luminal A
TCGA-OL-A6VO-01	Basal-like
TCGA-OL-A6VQ-01	Luminal A
TCGA-OL-A6VR-01	Luminal A
TCGA-PE-A5DC-01	Luminal A
TCGA-PE-A5DD-01	Luminal A
TCGA-PE-A5DE-01	Luminal A
TCGA-PL-A8LV-01	Basal-like
TCGA-PL-A8LX-01	Luminal A
TCGA-PL-A8LZ-01	Basal-like
TCGA-S3-A6ZF-01	Luminal B
TCGA-S3-A6ZG-01	Luminal A
TCGA-S3-A6ZH-01	Luminal A
TCGA-S3-AA0Z-01	Basal-like
TCGA-S3-AA10-01	Basal-like
TCGA-S3-AA11-01	Luminal A
TCGA-S3-AA12-01	Luminal A
TCGA-S3-AA14-01	Luminal A
TCGA-S3-AA15-01	Basal-like
TCGA-S3-AA17-01	Luminal B
TCGA-UL-AAZ6-01	Luminal A
TCGA-V7-A7HQ-01	Luminal A
TCGA-W8-A86G-01	Luminal A
TCGA-WT-AB41-01	Luminal A
TCGA-WT-AB44-01	Luminal A
TCGA-XX-A899-01	Luminal A
TCGA-XX-A89A-01	Luminal A
TCGA-Z7-A8R5-01	Luminal A
TCGA-Z7-A8R6-01	Luminal B
TCGA-A7-A0CE-11	Normal
TCGA-A7-A0D9-11	Normal
TCGA-A7-A0DB-11	Normal
TCGA-A7-A0DC-11	Normal
TCGA-A7-A13E-11	Normal
TCGA-A7-A13F-11	Normal
TCGA-A7-A13G-11	Normal
TCGA-AC-A23H-11	Normal
TCGA-AC-A2FB-11	Normal
TCGA-AC-A2FM-11	Normal
TCGA-BH-A0AU-11	Normal
TCGA-BH-A0AY-11	Normal
TCGA-BH-A0AZ-11	Normal
TCGA-BH-A0B3-11	Normal
TCGA-BH-A0B5-11	Normal
TCGA-BH-A0B7-11	Normal
TCGA-BH-A0BC-11	Normal
TCGA-BH-A0BJ-11	Normal
TCGA-BH-A0BQ-11	Normal
TCGA-BH-A0BS-11	Normal
TCGA-BH-A0BT-11	Normal
TCGA-BH-A0BV-11	Normal
TCGA-BH-A0BW-11	Normal
TCGA-BH-A0BZ-11	Normal
TCGA-BH-A0C0-11	Normal
TCGA-BH-A0C3-11	Normal
TCGA-BH-A0DD-11	Normal
TCGA-BH-A0DG-11	Normal
TCGA-BH-A0DK-11	Normal
TCGA-BH-A0DL-11	Normal
TCGA-BH-A0DO-11	Normal
TCGA-BH-A0DP-11	Normal
TCGA-BH-A0DQ-11	Normal
TCGA-BH-A0DT-11	Normal
TCGA-BH-A0DV-11	Normal
TCGA-BH-A0DZ-11	Normal
TCGA-BH-A0E1-11	Normal
TCGA-BH-A0H5-11	Normal
TCGA-BH-A0H7-11	Normal
TCGA-BH-A0HA-11	Normal
TCGA-BH-A0HK-11	Normal
TCGA-BH-A18J-11	Normal
TCGA-BH-A18K-11	Normal
TCGA-BH-A18L-11	Normal
TCGA-BH-A18M-11	Normal
TCGA-BH-A18N-11	Normal
TCGA-BH-A18P-11	Normal
TCGA-BH-A18Q-11	Normal
TCGA-BH-A18R-11	Normal
TCGA-BH-A18S-11	Normal
TCGA-BH-A18U-11	Normal
TCGA-BH-A1EN-11	Normal
TCGA-BH-A1EO-11	Normal
TCGA-BH-A1ET-11	Normal
TCGA-BH-A1EU-11	Normal
TCGA-BH-A1EV-11	Normal
TCGA-BH-A1EW-11	Normal
TCGA-BH-A1F0-11	Normal
TCGA-BH-A1F2-11	Normal
TCGA-BH-A1F6-11	Normal
TCGA-BH-A1F8-11	Normal
TCGA-BH-A1FB-11	Normal
TCGA-BH-A1FC-11	Normal
TCGA-BH-A1FD-11	Normal
TCGA-BH-A1FE-11	Normal
TCGA-BH-A1FG-11	Normal
TCGA-BH-A1FH-11	Normal
TCGA-BH-A1FJ-11	Normal
TCGA-BH-A1FM-11	Normal
TCGA-BH-A1FN-11	Normal
TCGA-BH-A1FR-11	Normal
TCGA-BH-A1FU-11	Normal
TCGA-BH-A203-11	Normal
TCGA-BH-A204-11	Normal
TCGA-BH-A208-11	Normal
TCGA-BH-A209-11	Normal
TCGA-E2-A153-11	Normal
TCGA-E2-A158-11	Normal
TCGA-E2-A15I-11	Normal
TCGA-E2-A15K-11	Normal
TCGA-E2-A15M-11	Normal
TCGA-E2-A1BC-11	Normal
TCGA-E2-A1IG-11	Normal
TCGA-E2-A1L7-11	Normal
TCGA-E2-A1LB-11	Normal
TCGA-E2-A1LH-11	Normal
TCGA-E2-A1LS-11	Normal
TCGA-E9-A1N4-11	Normal
TCGA-E9-A1N5-11	Normal
TCGA-E9-A1N6-11	Normal
TCGA-E9-A1N9-11	Normal
TCGA-E9-A1NA-11	Normal
TCGA-E9-A1ND-11	Normal
TCGA-E9-A1NF-11	Normal
TCGA-E9-A1NG-11	Normal
TCGA-E9-A1R7-11	Normal
TCGA-E9-A1RB-11	Normal
TCGA-E9-A1RC-11	Normal
TCGA-E9-A1RD-11	Normal
TCGA-E9-A1RF-11	Normal
TCGA-E9-A1RH-11	Normal
TCGA-E9-A1RI-11	Normal
TCGA-GI-A2C8-11	Normal
TCGA-GI-A2C9-11	Normal

## Sheet: Table 2
5'-isomiR	Median expression (log2 fpm)
hsa-miR-21-5p|0	17.6063
hsa-miR-22-3p|0	15.7555
hsa-miR-143-3p|0	15.6975
hsa-miR-10b-5p|0	15.6553
hsa-miR-148a-3p|0	15.2311
hsa-miR-30a-5p|0	15.199
hsa-miR-182-5p|0	15.0113
hsa-miR-99b-5p|0	14.94
hsa-let-7a-5p|0	14.7294
hsa-let-7b-5p|0	14.6477
hsa-miR-103a-3p|0	13.8274
hsa-miR-10a-5p|0	13.6938
hsa-miR-30a-3p|0	13.4176
hsa-miR-92a-3p|0	13.2217
hsa-miR-200c-3p|0	13.1499
hsa-miR-25-3p|0	13.0979
hsa-miR-30e-3p|0	13.0612
hsa-miR-101-3p|0	12.9783
hsa-miR-183-5p|0	12.8001
hsa-miR-10b-5p|+1	12.6168
hsa-miR-30d-5p|0	12.6079
hsa-miR-183-5p|+1	12.3374
hsa-let-7f-5p|0	12.2558
hsa-miR-100-5p|0	12.1432
hsa-miR-22-3p|+1	12.0921
hsa-miR-30e-5p|0	12.0897
hsa-miR-30a-3p|+1	11.976
hsa-miR-10a-5p|+1	11.9666
hsa-miR-93-5p|0	11.8445
hsa-miR-28-3p|0	11.8056
hsa-miR-23a-3p|0	11.589
hsa-miR-29a-3p|0	11.5196
hsa-miR-101-3p|-1	11.3799
hsa-miR-199a-3p|0	11.1462
hsa-miR-126-3p|0	11.145
hsa-miR-203a-3p|0	11.1014
hsa-let-7c-5p|0	11.098
hsa-miR-21-3p|0	10.9297
hsa-miR-24-3p|0	10.8002
hsa-miR-26a-5p|0	10.6311
hsa-miR-181a-5p|0	10.533
hsa-miR-205-5p|0	10.5228
hsa-miR-29c-3p|0	10.5013
hsa-miR-203a-3p|+1	10.4071
hsa-miR-142-3p|+1	10.2578
hsa-let-7e-5p|0	10.0781
hsa-miR-30e-5p|+1	10.0405
hsa-miR-199a-5p|0	10.0261
hsa-miR-145-5p|0	9.94746
hsa-miR-27a-3p|0	9.91786
hsa-let-7i-5p|0	9.82399
hsa-miR-141-3p|0	9.72866
hsa-miR-29a-3p|-1	9.65837
hsa-miR-199a-3p|+1	9.58149
hsa-miR-99a-5p|0	9.57321
hsa-miR-191-5p|0	9.52423
hsa-miR-30c-5p|0	9.49611
hsa-miR-125a-5p|0	9.44316
hsa-miR-127-3p|0	9.40752
hsa-miR-27b-3p|0	9.37996
hsa-miR-379-5p|0	9.30921
hsa-miR-26b-5p|0	9.28832
hsa-miR-199a-3p|-1	9.22545
hsa-miR-374a-3p|0	9.20382
hsa-miR-23b-3p|0	9.19244
hsa-miR-181a-2-3p|0	9.19186
hsa-miR-125b-5p|0	9.11426
hsa-miR-200b-3p|0	9.10036
hsa-miR-532-5p|0	9.09328
hsa-miR-200a-5p|0	9.00311
hsa-miR-141-5p|0	8.98937
hsa-miR-9-5p|0	8.93942
hsa-miR-16-5p|0	8.9328
hsa-miR-1307-3p|0	8.88633
hsa-miR-151a-3p|0	8.85688
hsa-miR-150-5p|0	8.82598
hsa-let-7g-5p|0	8.8035
hsa-miR-146b-5p|0	8.77617
hsa-miR-134-5p|0	8.59273
hsa-miR-30b-5p|0	8.55003
hsa-miR-148b-3p|0	8.53001
hsa-miR-193a-5p|0	8.51291
hsa-miR-29b-3p|0	8.50566
hsa-miR-210-3p|0	8.4341
hsa-miR-361-5p|0	8.42045
hsa-miR-106b-3p|0	8.41919
hsa-miR-196a-5p|0	8.37115
hsa-miR-181b-5p|0	8.37079
hsa-miR-1307-3p|+1	8.34846
hsa-miR-143-3p|-1	8.28882
hsa-miR-126-3p|+1	8.22681
hsa-miR-155-5p|0	8.21631
hsa-miR-23a-3p|+1	8.15535
hsa-miR-152-3p|0	8.13463
hsa-miR-142-3p|0	8.1075
hsa-miR-140-3p|+1	8.09893
hsa-miR-17-5p|0	8.00206
hsa-miR-342-3p|0	8.00109
hsa-miR-103a-3p|+2	7.99554
hsa-miR-151a-3p|-2	7.97723
hsa-let-7d-3p|0	7.96669
hsa-miR-186-5p|0	7.93673
hsa-miR-197-3p|0	7.91783
hsa-miR-200a-3p|0	7.81437
hsa-miR-140-3p|0	7.8085
hsa-miR-28-3p|+1	7.76479
hsa-miR-127-5p|0	7.7246
hsa-miR-199b-5p|0	7.70672
hsa-miR-192-5p|0	7.69111
hsa-miR-30a-5p|+1	7.63057
hsa-miR-196b-5p|0	7.61817
hsa-miR-126-5p|0	7.57825
hsa-miR-181a-3p|0	7.57794
hsa-let-7d-5p|0	7.55888
hsa-miR-23b-3p|+1	7.55453
hsa-miR-106b-5p|0	7.54729
hsa-miR-1307-5p|0	7.53524
hsa-miR-30e-3p|+1	7.45777
hsa-miR-338-3p|0	7.39744
hsa-miR-500a-3p|0	7.37618
hsa-miR-455-3p|0	7.37371
hsa-miR-21-5p|-1	7.37262
hsa-miR-20a-5p|0	7.20336
hsa-miR-192-5p|+1	7.1625
hsa-miR-542-3p|0	7.14753
hsa-miR-194-5p|0	7.1051
hsa-miR-21-5p|+1	7.06963
hsa-miR-92a-3p|+1	7.06434
hsa-miR-425-5p|0	7.04723
hsa-miR-17-3p|0	7.03979
hsa-miR-34a-5p|0	7.02508
hsa-miR-15b-5p|0	7.02021
hsa-miR-92b-3p|0	7.01419
hsa-miR-10a-5p|-1	6.98475
hsa-miR-93-5p|+3	6.90119
hsa-miR-99b-5p|+1	6.86488
hsa-miR-128-3p|0	6.81444
hsa-miR-15a-5p|0	6.75071
hsa-miR-361-3p|0	6.69842

## Sheet: Table 3
5'-isomiR	n_tar	m_tar	n_nontar	m_nontar	Adjusted ITA	p-value	Adjusted p-value
hsa-miR-200c-3p|0	15645	970	3525	16	898.987	1.1183e-65	1.55444e-63
hsa-miR-200b-3p|0	14026	674	3525	10	634.21	7.99577e-53	5.55706e-51
hsa-miR-148b-3p|0	22902	645	14209	103	478.985	8.72738e-51	4.04369e-49
hsa-miR-106b-5p|0	20871	756	13562	224	411.279	6.21265e-29	2.1589e-27
hsa-miR-30b-5p|0	9564	194	4600	6	181.525	4.81913e-26	1.33972e-24
hsa-miR-210-3p|0	34012	1189	43864	1015	401.972	6.00058e-23	1.39014e-21
hsa-miR-1307-5p|0	9635	175	6663	19	147.525	3.37423e-22	6.70025e-21
hsa-miR-93-5p|0	27729	377	13562	64	246.145	8.70703e-19	1.51285e-17
hsa-miR-182-5p|0	16425	53	19704	3	50.4992	3.23949e-15	5.00322e-14
hsa-miR-183-5p|+1	22502	225	6793	13	181.937	8.7383e-14	1.21462e-12
hsa-miR-191-5p|0	2799	52	2851	4	48.073	2.86692e-12	3.62275e-11
hsa-miR-103a-3p|+2	24849	40	17595	0	40	4.94366e-10	5.7264e-09
hsa-miR-1307-3p|+1	29600	124	37628	65	72.8679	1.80454e-09	1.92947e-08
hsa-miR-29b-3p|0	15746	543	811	4	465.338	2.49525e-08	2.47743e-07
hsa-miR-30d-5p|0	9800	70	4600	5	59.3478	1.26648e-07	1.1736e-06
hsa-miR-183-5p|0	14469	44	5798	0	44	3.56797e-07	3.09967e-06
hsa-miR-200a-3p|0	14904	639	467	2	575.171	4.04437e-07	3.30687e-06
hsa-miR-181b-5p|0	18797	68	5092	1	64.3085	1.26081e-06	9.73622e-06
hsa-miR-17-5p|0	19050	29	13562	1	27.5953	2.1951e-06	1.60589e-05
hsa-miR-141-3p|0	15518	946	467	8	680.167	4.96429e-06	3.45018e-05
hsa-miR-29c-3p|0	15110	309	811	3	253.106	6.87715e-05	0.000455202
hsa-miR-30a-3p|+1	28735	23	34240	5	18.8039	8.12695e-05	0.000513475
hsa-miR-200a-5p|0	21722	26	12041	1	24.196	0.00010705	0.000646953
hsa-miR-101-3p|-1	16414	24	18870	6	18.7809	0.000182003	0.0010541
hsa-miR-141-5p|0	23693	31	12041	2	27.0646	0.000197914	0.0011004
hsa-miR-196a-5p|0	21874	15	37524	6	11.5024	0.00134944	0.00721431
hsa-miR-20a-5p|0	20591	249	13562	120	66.8056	0.00244854	0.0126054
hsa-miR-17-3p|0	30100	780	7240	147	168.854	0.00280845	0.0139419
hsa-miR-30a-5p|0	10073	15	4600	0	15	0.00353328	0.0169354
hsa-miR-181a-5p|0	15044	30	5092	2	24.0911	0.00606822	0.0281161
hsa-miR-542-3p|0	14687	8	12924	0	8	0.00640354	0.0287126
hsa-miR-29a-3p|-1	14018	8	11695	0	8	0.007796	0.0338639
hsa-miR-101-3p|0	14948	29	6989	4	20.4448	0.00837324	0.0352691
hsa-miR-34a-5p|0	49738	11	26637	0	11	0.00893183	0.0365154
hsa-miR-30a-3p|0	38012	49	29393	21	21.8421	0.0136657	0.0542722
hsa-miR-192-5p|0	11164	10	9105	1	8.77386	0.0140929	0.0544143
hsa-miR-148a-3p|0	22954	12	14209	1	10.3845	0.0172137	0.0646677
hsa-miR-192-5p|+1	7466	11	5031	1	9.516	0.0187411	0.0685529
hsa-miR-1307-3p|0	36591	19	20273	3	13.5853	0.0212087	0.0755899
hsa-miR-125a-5p|0	23128	113	1930	4	65.0663	0.047751	0.161888
hsa-miR-16-5p|0	16724	36	5320	5	20.282	0.0471806	0.163952
hsa-miR-25-3p|0	25382	6	12548	0	6	0.0897786	0.297125
hsa-miR-92b-3p|0	20937	5	12548	0	5	0.0955527	0.30888
hsa-miR-26b-5p|0	16074	13	18870	8	6.18537	0.106896	0.337695
hsa-miR-99b-5p|0	7785	453	5027	267	39.5138	0.119037	0.359698
hsa-miR-205-5p|0	32595	18	4097	0	18	0.118633	0.366444
hsa-miR-99a-5p|0	5176	3	5027	0	3	0.130519	0.386004
hsa-miR-30c-5p|0	9903	5	4600	0	5	0.14839	0.429714
hsa-miR-181a-3p|0	4186	5	11003	6	2.71735	0.159789	0.453278
hsa-miR-199a-5p|0	20450	10	13562	3	5.47633	0.170863	0.465686
hsa-miR-92a-3p|+1	22290	4	12387	0	4	0.1707	0.474545
hsa-miR-127-3p|0	22971	5	16565	1	3.61328	0.204901	0.547716
hsa-miR-15b-5p|0	18098	6	5320	0	6	0.213011	0.558653
hsa-let-7c-5p|0	41901	15	30664	7	5.43481	0.220786	0.56832
hsa-miR-194-5p|0	11236	4	4600	0	4	0.253395	0.640398
hsa-miR-26a-5p|0	20052	8	18870	5	2.6868	0.329777	0.776932
hsa-miR-29a-3p|0	17685	313	811	12	51.3231	0.327577	0.785055
hsa-miR-126-3p|0	3724	4	7916	5	1.6478	0.317069	0.787011
hsa-miR-21-5p|-1	19242	1	40184	0	1	0.323798	0.789612
hsa-let-7a-5p|0	36269	3	30664	1	1.81721	0.377774	0.875178
hsa-miR-151a-3p|0	20993	2	27736	1	1.24311	0.396877	0.904359
hsa-miR-199a-3p|-1	20959	3	6989	0	3	0.421739	0.945512
hsa-miR-155-5p|0	11958	0	9693	0	0	1	1
hsa-miR-203a-3p|+1	16003	0	7869	0	0	1	1
hsa-miR-142-3p|+1	15857	1	55425	57	-15.3076	1	1
hsa-miR-100-5p|0	4528	2	5027	1	1.09926	0.460864	1
hsa-miR-361-5p|0	15772	0	20524	2	-1.53693	1	1
hsa-miR-27a-3p|0	34821	0	3815	0	0	1	1
hsa-miR-99b-5p|+1	6611	212	6989	398	-164.474	1	1
hsa-miR-193a-5p|0	34962	0	40118	0	0	1	1
hsa-let-7d-3p|0	8427	34	20524	202	-48.9397	1	1
hsa-miR-10a-5p|-1	9021	0	4703	0	0	1	1
hsa-miR-28-3p|+1	15509	0	23356	0	0	1	1
hsa-miR-21-5p|0	15177	0	18557	0	0	1	1
hsa-miR-27b-3p|0	36346	3	3815	0	3	0.74123	1
hsa-let-7b-5p|0	44674	7	30664	12	-10.4827	0.986368	1
hsa-miR-425-5p|0	12410	3	1851	0	3	0.658949	1
hsa-miR-9-5p|0	37055	0	32069	0	0	1	1
hsa-miR-10b-5p|+1	14755	0	9528	0	0	1	1
hsa-miR-24-3p|0	41979	0	11338	0	0	1	1
hsa-miR-103a-3p|0	41727	438	3324	41	-76.6832	0.859731	1
hsa-miR-151a-3p|-2	10121	0	11408	0	0	1	1
hsa-miR-30e-5p|0	10236	0	4600	0	0	1	1
hsa-miR-10b-5p|0	14588	0	1728	0	0	1	1
hsa-miR-21-3p|0	14565	0	398	0	0	1	1
hsa-let-7i-5p|0	39235	0	30664	0	0	1	1
hsa-miR-197-3p|0	14178	15	516	0	15	0.584805	1
hsa-let-7e-5p|0	40467	0	30664	1	-1.31969	1	1
hsa-miR-93-5p|+3	41580	1777	29549	2195	-1311.7	1	1
hsa-miR-374a-3p|0	11668	0	11002	0	0	1	1
hsa-miR-21-5p|+1	11832	44	22492	707	-327.92	1	1
hsa-let-7d-5p|0	37365	0	30664	0	0	1	1
hsa-miR-10a-5p|0	16261	0	1728	0	0	1	1
hsa-miR-22-3p|+1	26019	1025	6286	396	-614.122	1	1
hsa-miR-127-5p|0	34003	80	8921	41	-76.2743	0.999734	1
hsa-miR-92a-3p|0	21997	3	12548	1	1.24697	0.539534	1
hsa-miR-125b-5p|0	22120	6	1930	0	6	0.605336	1
hsa-miR-30e-3p|+1	22188	0	34240	2	-1.29603	1	1
hsa-miR-199b-5p|0	30180	0	13562	0	0	1	1
hsa-miR-140-3p|+1	22512	112	494	8	-252.567	0.99885	1
hsa-miR-106b-3p|0	22684	0	5166	0	0	1	1
hsa-miR-143-3p|0	29779	1	20372	0	1	0.593787	1
hsa-miR-196b-5p|0	23128	287	37524	1101	-391.604	1	1
hsa-miR-455-3p|0	23241	77	6834	22	2.18262	0.509099	1
hsa-miR-143-3p|-1	23385	0	27263	0	0	1	1
hsa-miR-150-5p|0	27925	3	556	0	3	0.942569	1
hsa-miR-23b-3p|0	23864	0	4703	1	-5.07421	1	1
hsa-miR-361-3p|0	24542	2	398	0	2	0.968337	1
hsa-miR-23a-3p|0	24614	46	4703	90	-425.031	1	1
hsa-miR-532-5p|0	27325	0	9254	0	0	1	1
hsa-miR-22-3p|0	25102	0	8888	0	0	1	1
hsa-miR-379-5p|0	25422	1	35557	2	-0.429929	0.801747	1
hsa-miR-500a-3p|0	25924	0	2274	0	0	1	1
hsa-let-7f-5p|0	25943	1	30664	16	-12.5367	0.99997	1
hsa-miR-338-3p|0	30590	4	549	0	4	0.931317	1
hsa-miR-134-5p|0	34508	152	27142	424	-387.068	1	1
hsa-miR-145-5p|0	30763	12	18870	11	-5.93286	0.880855	1
hsa-let-7g-5p|0	31354	0	30664	1	-1.0225	1	1
hsa-miR-10a-5p|+1	16430	0	9528	0	0	1	1
hsa-miR-199a-3p|0	16676	6	24397	65	-38.4292	1	1
hsa-miR-126-5p|0	16752	0	18019	0	0	1	1
hsa-miR-152-3p|0	27277	0	14209	0	0	1	1
hsa-miR-30e-5p|+1	17890	62	516	2	-7.34109	0.733094	1
hsa-miR-140-3p|0	17926	78	398	5	-147.201	0.990627	1
hsa-miR-181a-2-3p|0	18291	0	1728	0	0	1	1
hsa-miR-203a-3p|0	18491	1	9105	0	1	0.670061	1
hsa-miR-199a-3p|+1	18621	234	44491	1920	-569.585	1	1
hsa-miR-128-3p|0	32673	6	5027	1	-0.499503	0.762738	1
hsa-miR-342-3p|0	18807	18	556	0	18	0.591756	1
hsa-miR-15a-5p|0	18842	77	5320	39	-61.1274	0.998616	1
hsa-miR-146b-5p|0	18990	0	5283	0	0	1	1
hsa-miR-28-3p|0	19165	0	11408	0	0	1	1
hsa-miR-142-3p|0	20256	0	52170	6	-2.32961	1	1
hsa-miR-126-3p|+1	2821	0	16437	0	0	1	1
hsa-miR-30e-3p|0	31361	1	29393	0	1	0.516196	1
hsa-miR-23b-3p|+1	20743	471	3941	491	-2113.32	1	1
hsa-miR-186-5p|0	20849	27	549	0	27	0.495493	1
hsa-miR-23a-3p|+1	21299	530	3941	499	-2166.83	1	1
hsa-miR-30a-5p|+1	16804	6	516	0	6	0.834021	1

## Sheet: Table 4
5'-isomiR	n_tar	m_tar	n_nontar	m_nontar	Adjusted ITA	p-value	Adjusted p-value
hsa-miR-30d-5p|0	9800	675	4600	38	594.043	1.15454e-71	1.60481e-69
hsa-miR-25-3p|0	25382	504	12548	26	451.407	1.006e-57	6.9917e-56
hsa-miR-93-5p|0	27729	337	13562	31	273.617	4.93506e-29	2.28658e-27
hsa-miR-106b-5p|0	20871	740	13562	228	389.123	2.78035e-26	9.66172e-25
hsa-miR-30b-5p|0	9564	204	4600	9	185.288	8.30947e-25	2.31003e-23
hsa-miR-182-5p|0	16425	204	19704	67	148.15	1.17269e-23	2.71673e-22
hsa-miR-101-3p|-1	16414	77	18870	10	68.3015	2.04175e-16	4.05433e-15
hsa-miR-200b-3p|0	14026	190	3525	16	126.336	8.05968e-07	1.40037e-05
hsa-miR-210-3p|0	34012	42	43864	24	23.3905	0.000856714	0.0132315
hsa-miR-30c-5p|0	9903	22	4600	1	19.8472	0.00179491	0.0226811
hsa-miR-15b-5p|0	18098	33	5320	1	29.5981	0.0017123	0.023801
hsa-miR-17-3p|0	30100	43	7240	2	34.6851	0.00422134	0.0488972
hsa-let-7g-5p|0	31354	30	30664	12	17.73	0.00486885	0.0520592
hsa-miR-200c-3p|0	15645	25	3525	0	25	0.00619874	0.0615447
hsa-miR-16-5p|0	16724	54	5320	7	31.9947	0.0108777	0.0945
hsa-miR-126-5p|0	16752	87	18019	64	27.5001	0.0123694	0.095519
hsa-miR-126-3p|+1	2821	13	16437	32	7.508	0.0103844	0.0962291
hsa-miR-148a-3p|0	22954	16	14209	2	12.7691	0.0120988	0.0989252
hsa-miR-155-5p|0	11958	7	9693	0	7	0.0156647	0.1146
hsa-miR-30a-3p|0	38012	19	29393	5	12.5338	0.0178248	0.123882
hsa-miR-30a-3p|+1	28735	13	34240	5	8.80388	0.0208427	0.137959
hsa-miR-196a-5p|0	21874	9	37524	5	6.08533	0.034188	0.216006
hsa-miR-148b-3p|0	22902	13	14209	2	9.77641	0.0363449	0.21965
hsa-miR-203a-3p|0	18491	8	9105	0	8	0.040616	0.235234
hsa-miR-125a-5p|0	23128	127	1930	5	67.0829	0.0536539	0.298315
hsa-let-7a-5p|0	36269	11	30664	3	7.45164	0.0560281	0.299535
hsa-miR-183-5p|0	14469	17	5798	2	12.009	0.0596885	0.307285
hsa-miR-532-5p|0	27325	9	9254	0	9	0.072412	0.324686
hsa-miR-141-3p|0	15518	90	467	0	90	0.0688323	0.329921
hsa-miR-200a-5p|0	21722	12	12041	2	8.39199	0.0764035	0.331878
hsa-miR-22-3p|0	25102	14	8888	1	11.1757	0.0668641	0.331933
hsa-miR-24-3p|0	41979	11	11338	0	11	0.0720625	0.333889
hsa-miR-151a-3p|0	20993	8	27736	4	4.97245	0.0877588	0.348528
hsa-miR-28-3p|+1	15509	4	23356	1	3.33597	0.0862971	0.352803
hsa-miR-151a-3p|-2	10121	5	11408	1	4.11282	0.0837666	0.352835
hsa-miR-29a-3p|-1	14018	6	11695	1	4.80137	0.0978704	0.377889
hsa-miR-126-3p|0	3724	22	7916	32	6.94593	0.109758	0.412333
hsa-miR-1307-3p|+1	29600	4	37628	1	3.21335	0.121709	0.445199
hsa-miR-203a-3p|+1	16003	5	7869	0	5	0.135355	0.482418
hsa-miR-338-3p|0	30590	104	549	0	104	0.156761	0.544743
hsa-miR-101-3p|0	14948	8	6989	1	5.86121	0.164883	0.558995
hsa-miR-146b-5p|0	18990	7	5283	0	7	0.179352	0.593569
hsa-miR-127-3p|0	22971	3	16565	0	3	0.196127	0.605815
hsa-miR-183-5p|+1	22502	11	6793	1	7.68747	0.194935	0.615817
hsa-miR-1307-5p|0	9635	3	6663	0	3	0.206584	0.624243
hsa-miR-92b-3p|0	20937	6	12548	1	4.33145	0.194085	0.627392
hsa-miR-30e-5p|0	10236	13	4600	3	6.32435	0.21934	0.648685
hsa-miR-500a-3p|0	25924	16	2274	0	16	0.260362	0.695967
hsa-let-7b-5p|0	44674	161	30664	101	13.8544	0.259465	0.70717
hsa-miR-29c-3p|0	15110	25	811	0	25	0.270342	0.70901
hsa-miR-191-5p|0	2799	2	2851	0	2	0.245375	0.710566
hsa-miR-20a-5p|0	20591	14	13562	6	4.89028	0.258457	0.71851
hsa-miR-205-5p|0	32595	22	4097	1	14.0442	0.255405	0.724516
hsa-miR-199a-3p|-1	20959	4	6989	0	4	0.316263	0.814084
hsa-miR-142-3p|+1	15857	3	55425	17	-1.86367	0.854721	1
hsa-miR-10a-5p|-1	9021	0	4703	0	0	1	1
hsa-miR-26b-5p|0	16074	1	18870	0	1	0.459993	1
hsa-miR-10a-5p|0	16261	0	1728	0	0	1	1
hsa-let-7d-3p|0	8427	0	20524	5	-2.05296	1	1
hsa-miR-10b-5p|+1	14755	2	9528	1	0.451406	0.658953	1
hsa-miR-192-5p|+1	7466	0	5031	0	0	1	1
hsa-miR-10a-5p|+1	16430	1	9528	0	1	0.632946	1
hsa-miR-199a-3p|0	16676	5	24397	17	-6.61995	0.976691	1
hsa-miR-99b-5p|+1	6611	15	6989	17	-1.08056	0.644823	1
hsa-miR-99a-5p|0	5176	0	5027	0	0	1	1
hsa-miR-100-5p|0	4528	0	5027	0	0	1	1
hsa-miR-181a-3p|0	4186	0	11003	0	0	1	1
hsa-miR-30a-5p|0	10073	7	4600	3	0.430652	0.613303	1
hsa-miR-99b-5p|0	7785	17	5027	16	-7.7782	0.896612	1
hsa-miR-361-5p|0	15772	0	20524	0	0	1	1
hsa-miR-29b-3p|0	15746	16	811	1	-3.41554	0.798667	1
hsa-miR-192-5p|0	11164	7	9105	12	-7.71367	0.966363	1
hsa-miR-194-5p|0	11236	0	4600	0	0	1	1
hsa-miR-374a-3p|0	11668	0	11002	0	0	1	1
hsa-miR-21-5p|+1	11832	0	22492	7	-3.68238	1	1
hsa-miR-425-5p|0	12410	8	1851	3	-12.1135	0.956055	1
hsa-miR-197-3p|0	14178	1	516	0	1	0.964884	1
hsa-miR-30a-5p|+1	16804	10	516	0	10	0.738947	1
hsa-miR-21-5p|0	15177	0	18557	0	0	1	1
hsa-miR-21-3p|0	14565	0	398	0	0	1	1
hsa-miR-10b-5p|0	14588	0	1728	0	0	1	1
hsa-miR-181a-5p|0	15044	0	5092	0	0	1	1
hsa-miR-542-3p|0	14687	1	12924	0	1	0.531926	1
hsa-miR-200a-3p|0	14904	73	467	2	9.17131	0.600414	1
hsa-miR-29a-3p|0	17685	1	811	0	1	0.956153	1
hsa-miR-34a-5p|0	49738	0	26637	0	0	1	1
hsa-miR-140-3p|0	17926	0	398	0	0	1	1
hsa-miR-379-5p|0	25422	0	35557	1	-0.714965	1	1
hsa-let-7f-5p|0	25943	0	30664	0	0	1	1
hsa-miR-22-3p|+1	26019	217	6286	64	-47.9087	0.929243	1
hsa-miR-152-3p|0	27277	0	14209	0	0	1	1
hsa-miR-150-5p|0	27925	5	556	0	5	0.906122	1
hsa-miR-143-3p|0	29779	0	20372	0	0	1	1
hsa-miR-199b-5p|0	30180	2	13562	0	2	0.476033	1
hsa-miR-145-5p|0	30763	33	18870	19	2.02507	0.473855	1
hsa-miR-30e-3p|0	31361	0	29393	0	0	1	1
hsa-miR-128-3p|0	32673	2	5027	0	2	0.751093	1
hsa-miR-127-5p|0	34003	8	8921	3	-3.4347	0.821124	1
hsa-miR-134-5p|0	34508	52	27142	84	-54.7966	0.999989	1
hsa-miR-27a-3p|0	34821	10	3815	1	0.872608	0.702718	1
hsa-miR-193a-5p|0	34962	0	40118	1	-0.871479	1	1
hsa-miR-27b-3p|0	36346	5	3815	1	-4.52713	0.895463	1
hsa-miR-1307-3p|0	36591	0	20273	0	0	1	1
hsa-miR-9-5p|0	37055	7	32069	7	-1.08834	0.705674	1
hsa-let-7d-5p|0	37365	2	30664	1	0.78147	0.573639	1
hsa-let-7i-5p|0	39235	0	30664	0	0	1	1
hsa-let-7e-5p|0	40467	0	30664	0	0	1	1
hsa-miR-93-5p|+3	41580	66	29549	76	-40.9437	0.998467	1
hsa-miR-103a-3p|0	41727	6	3324	0	6	0.631342	1
hsa-let-7c-5p|0	41901	0	30664	0	0	1	1
hsa-miR-103a-3p|+2	24849	0	17595	0	0	1	1
hsa-miR-30e-5p|+1	17890	7	516	0	7	0.819487	1
hsa-miR-23a-3p|0	24614	3	4703	1	-2.23368	0.876646	1
hsa-miR-23b-3p|0	23864	1	4703	0	1	0.835369	1
hsa-miR-181a-2-3p|0	18291	0	1728	0	0	1	1
hsa-miR-199a-3p|+1	18621	9	44491	91	-29.0866	1	1
hsa-miR-181b-5p|0	18797	2	5092	0	2	0.619122	1
hsa-miR-342-3p|0	18807	6	556	0	6	0.839598	1
hsa-miR-15a-5p|0	18842	14	5320	3	3.37481	0.46591	1
hsa-miR-17-5p|0	19050	1	13562	0	1	0.584141	1
hsa-miR-28-3p|0	19165	1	11408	0	1	0.62686	1
hsa-miR-21-5p|-1	19242	0	40184	0	0	1	1
hsa-miR-26a-5p|0	20052	5	18870	5	-0.313196	0.659821	1
hsa-miR-142-3p|0	20256	0	52170	2	-0.776538	1	1
hsa-miR-23b-3p|+1	20743	98	3941	76	-302.017	1	1
hsa-miR-186-5p|0	20849	4	549	0	4	0.901249	1
hsa-miR-23a-3p|+1	21299	72	3941	60	-252.268	1	1
hsa-miR-92a-3p|0	21997	3	12548	1	1.24697	0.539534	1
hsa-miR-125b-5p|0	22120	11	1930	0	11	0.398367	1
hsa-miR-30e-3p|+1	22188	0	34240	0	0	1	1
hsa-miR-92a-3p|+1	22290	12	12387	12	-9.59361	0.950443	1
hsa-miR-140-3p|+1	22512	0	494	0	0	1	1
hsa-miR-106b-3p|0	22684	18	5166	3	4.82695	0.435557	1
hsa-miR-196b-5p|0	23128	21	37524	60	-15.9811	0.992576	1
hsa-miR-455-3p|0	23241	5	6834	5	-12.004	0.987768	1
hsa-miR-143-3p|-1	23385	0	27263	1	-0.857756	1	1
hsa-miR-141-5p|0	23693	1	12041	0	1	0.663038	1
hsa-miR-361-3p|0	24542	1	398	0	1	0.984042	1
hsa-miR-199a-5p|0	20450	0	13562	1	-1.50789	1	1

## Sheet: Table 5
5'-isomiR	n_tar	m_tar	n_nontar	m_nontar	Adjusted ITA	p-value	Adjusted p-value
hsa-miR-106b-5p|0	20871	1909	13562	375	1331.9	7.57104e-134	1.05237e-131
hsa-miR-25-3p|0	25382	1455	12548	181	1088.87	3.07976e-99	2.14043e-97
hsa-let-7c-5p|0	41901	2291	30664	810	1184.17	2.08413e-81	9.65649e-80
hsa-miR-17-5p|0	19050	474	13562	73	371.46	9.796e-48	3.40411e-46
hsa-miR-93-5p|0	27729	797	13562	117	557.781	2.55163e-45	7.09354e-44
hsa-miR-92a-3p|+1	22290	406	12387	33	346.618	4.95652e-44	9.84223e-43
hsa-miR-20a-5p|0	20591	378	13562	40	317.269	4.343e-44	1.00613e-42
hsa-miR-196a-5p|0	21874	678	37524	529	369.628	2.67193e-43	4.64249e-42
hsa-miR-92a-3p|0	21997	374	12548	39	305.632	1.55525e-36	2.40199e-35
hsa-miR-9-5p|0	37055	384	32069	98	270.763	4.38295e-33	6.0923e-32
hsa-miR-210-3p|0	34012	460	43864	310	219.627	1.734e-19	2.19114e-18
hsa-miR-141-5p|0	23693	233	12041	27	179.872	1.71008e-18	1.98084e-17
hsa-miR-542-3p|0	14687	115	12924	17	95.681	8.20886e-17	8.77717e-16
hsa-miR-181b-5p|0	18797	315	5092	20	241.17	4.08583e-15	4.05665e-14
hsa-miR-203a-3p|0	18491	130	9105	9	111.722	4.88562e-14	4.52734e-13
hsa-miR-99a-5p|0	5176	173	5027	61	110.192	1.88655e-13	1.63894e-12
hsa-miR-1307-5p|0	9635	94	6663	9	80.9856	2.80093e-13	2.29017e-12
hsa-miR-106b-3p|0	22684	170	5166	3	156.827	3.76354e-12	2.90629e-11
hsa-miR-203a-3p|+1	16003	71	7869	1	68.9663	1.08296e-11	7.92267e-11
hsa-miR-128-3p|0	32673	178	5027	1	171.5	2.01443e-10	1.40003e-09
hsa-miR-200c-3p|0	15645	255	3525	15	188.426	4.81255e-10	3.18545e-09
hsa-miR-103a-3p|+2	24849	61	17595	5	53.9386	7.88438e-10	4.98149e-09
hsa-miR-1307-3p|+1	29600	59	37628	18	44.8403	5.80186e-09	3.50634e-08
hsa-miR-10a-5p|+1	16430	103	9528	18	71.961	8.6294e-08	4.99786e-07
hsa-miR-30e-5p|0	10236	110	4600	14	78.847	1.91941e-07	1.06719e-06
hsa-miR-17-3p|0	30100	279	7240	28	162.591	5.33714e-07	2.85332e-06
hsa-miR-181a-5p|0	15044	201	5092	29	115.321	1.44791e-06	7.45405e-06
hsa-miR-191-5p|0	2799	35	2851	6	29.1094	1.72199e-06	8.54845e-06
hsa-let-7e-5p|0	40467	229	30664	102	94.3915	2.75815e-06	1.32201e-05
hsa-miR-143-3p|-1	23385	94	27263	52	49.3967	6.99623e-06	3.24159e-05
hsa-miR-183-5p|+1	22502	336	6793	57	147.186	1.08493e-05	4.8647e-05
hsa-miR-192-5p|0	11164	72	9105	22	45.0249	1.19752e-05	5.20171e-05
hsa-miR-455-3p|0	23241	105	6834	9	74.3929	2.47562e-05	0.000104276
hsa-miR-183-5p|0	14469	188	5798	39	90.6749	4.20371e-05	0.000171858
hsa-miR-21-5p|0	15177	57	18557	30	32.4642	8.98913e-05	0.000356997
hsa-miR-199a-3p|-1	20959	45	6989	2	39.0023	0.000181285	0.00069996
hsa-miR-22-3p|0	25102	150	8888	26	76.5693	0.000200471	0.000753121
hsa-miR-30b-5p|0	9564	54	4600	8	37.367	0.000353542	0.00129322
hsa-miR-182-5p|0	16425	161	19704	130	52.6337	0.00044089	0.00157138
hsa-miR-155-5p|0	11958	16	9693	1	14.7663	0.00060964	0.0021185
hsa-let-7g-5p|0	31354	127	30664	78	47.2448	0.000656213	0.00222472
hsa-miR-1307-3p|0	36591	48	20273	9	31.7558	0.000783147	0.00259184
hsa-miR-181a-3p|0	4186	30	11003	35	16.6845	0.00101637	0.00328549
hsa-miR-200a-5p|0	21722	20	12041	1	18.196	0.00119751	0.00378304
hsa-miR-127-3p|0	22971	32	16565	7	22.293	0.00136517	0.0041252
hsa-miR-200b-3p|0	14026	55	3525	3	43.063	0.00135529	0.00418635
hsa-miR-205-5p|0	32595	201	4097	11	113.486	0.00191664	0.00566837
hsa-miR-10a-5p|-1	9021	40	4703	7	26.573	0.00255075	0.00738654
hsa-miR-143-3p|0	29779	107	20372	45	41.2207	0.00316376	0.00897474
hsa-miR-30a-3p|+1	28735	35	34240	20	18.2155	0.00544071	0.0151252
hsa-miR-10a-5p|0	16261	101	1728	3	72.7691	0.00786248	0.0214291
hsa-miR-101-3p|-1	16414	60	18870	42	23.4665	0.00833587	0.0222824
hsa-miR-199a-5p|0	20450	67	13562	26	27.7949	0.0111961	0.0293633
hsa-miR-192-5p|+1	7466	22	5031	5	14.58	0.0144142	0.0371032
hsa-miR-30a-3p|0	38012	69	29393	34	25.0301	0.0182578	0.0461425
hsa-let-7d-5p|0	37365	56	30664	28	21.8812	0.0190752	0.0473473
hsa-miR-142-3p|+1	15857	38	55425	88	12.8233	0.0239316	0.0583595
hsa-miR-500a-3p|0	25924	83	2274	2	60.1996	0.0281171	0.067384
hsa-miR-92b-3p|0	20937	11	12548	1	9.33145	0.0292307	0.0688656
hsa-miR-148b-3p|0	22902	34	14209	11	16.2703	0.0364879	0.0845303
hsa-miR-21-5p|-1	19242	16	40184	17	7.8596	0.0394878	0.0899805
hsa-miR-10b-5p|+1	14755	50	9528	20	19.0281	0.0418499	0.0938247
hsa-miR-16-5p|0	16724	30	5320	4	17.4256	0.0613225	0.135299
hsa-miR-30d-5p|0	9800	11	4600	1	8.86957	0.0653927	0.142025
hsa-miR-181a-2-3p|0	18291	48	1728	1	37.4149	0.0672863	0.143889
hsa-miR-125b-5p|0	22120	496	1930	33	117.782	0.0699744	0.14737
hsa-miR-425-5p|0	12410	77	1851	6	36.7731	0.0734749	0.152433
hsa-miR-151a-3p|-2	10121	15	11408	9	7.01534	0.0939618	0.192069
hsa-miR-152-3p|0	27277	123	14209	51	25.0954	0.0963988	0.194195
hsa-miR-100-5p|0	4528	3	5027	0	3	0.106384	0.211248
hsa-miR-148a-3p|0	22954	16	14209	5	7.92273	0.12652	0.247693
hsa-let-7a-5p|0	36269	3	30664	0	3	0.1591	0.307151
hsa-miR-30a-5p|0	10073	11	4600	2	6.62043	0.17441	0.332096
hsa-miR-532-5p|0	27325	10	9254	1	7.04722	0.190962	0.358698
hsa-miR-29c-3p|0	15110	31	811	0	31	0.19744	0.365923
hsa-miR-194-5p|0	11236	8	4600	1	5.55739	0.213406	0.375486
hsa-miR-142-3p|0	20256	35	52170	75	5.87982	0.211917	0.377646
hsa-miR-29b-3p|0	15746	31	811	0	31	0.210483	0.379963
hsa-miR-141-3p|0	15518	412	467	9	112.938	0.209712	0.383553
hsa-let-7d-3p|0	8427	56	20524	120	6.7289	0.236901	0.411615
hsa-miR-342-3p|0	18807	44	556	0	44	0.277099	0.475515
hsa-miR-27a-3p|0	34821	12	3815	0	12	0.287149	0.486753
hsa-miR-23a-3p|0	24614	7	4703	0	7	0.294022	0.492398
hsa-miR-29a-3p|-1	14018	30	11695	21	4.82873	0.317914	0.526071
hsa-miR-146b-5p|0	18990	9	5283	1	5.40545	0.324835	0.531201
hsa-miR-199b-5p|0	30180	20	13562	7	4.42265	0.367691	0.58746
hsa-miR-30e-3p|+1	22188	18	34240	24	2.44766	0.374103	0.590913
hsa-miR-151a-3p|0	20993	17	27736	19	2.61916	0.366982	0.593145
hsa-miR-126-3p|0	3724	10	7916	18	1.53209	0.404178	0.62423
hsa-miR-150-5p|0	27925	46	556	0	46	0.403488	0.630167
hsa-miR-15b-5p|0	18098	3	5320	0	3	0.461558	0.705017
hsa-miR-126-3p|+1	2821	1	16437	3	0.485125	0.469333	0.709101
hsa-miR-199a-3p|0	16676	13	24397	18	0.69652	0.507926	0.751082
hsa-miR-99b-5p|0	7785	26	5027	16	1.2218	0.507147	0.757993
hsa-miR-29a-3p|0	17685	55	811	2	11.3872	0.540944	0.791487
hsa-miR-200a-3p|0	14904	48	467	1	16.0857	0.558831	0.800799
hsa-miR-34a-5p|0	49738	21	26637	11	0.460224	0.557346	0.806991
hsa-miR-379-5p|0	25422	26	35557	37	-0.453694	0.5747	0.815136
hsa-let-7i-5p|0	39235	2	30664	1	0.720487	0.591505	0.830497
hsa-miR-30a-5p|+1	16804	17	516	0	17	0.597856	0.83102
hsa-miR-24-3p|0	41979	2	11338	0	2	0.619913	0.853147
hsa-miR-361-5p|0	15772	9	20524	13	-0.99006	0.672503	0.898826
hsa-miR-27b-3p|0	36346	4	3815	0	4	0.670813	0.905272
hsa-let-7b-5p|0	44674	3	30664	2	0.0862249	0.670366	0.913538
hsa-miR-140-3p|0	17926	44	398	1	-1.0402	0.744197	0.966761
hsa-miR-126-5p|0	16752	1	18019	1	0.0703147	0.731456	0.968308
hsa-miR-21-3p|0	14565	11	398	0	11	0.743304	0.97471
hsa-miR-10b-5p|0	14588	49	1728	7	-10.0949	0.762235	0.981025
hsa-miR-374a-3p|0	11668	4	11002	5	-1.30267	0.774193	0.987274
hsa-miR-193a-5p|0	34962	8	40118	12	-2.45775	0.790947	0.999469
hsa-miR-103a-3p|0	41727	57	3324	15	-131.299	0.999943	1
hsa-miR-21-5p|+1	11832	3	22492	21	-8.04713	0.996472	1
hsa-miR-93-5p|+3	41580	681	29549	712	-320.894	1	1
hsa-miR-99b-5p|+1	6611	4	6989	13	-8.2969	0.991348	1
hsa-miR-30c-5p|0	9903	8	4600	13	-19.9867	0.998951	1
hsa-miR-140-3p|+1	22512	66	494	3	-70.7126	0.938961	1
hsa-miR-101-3p|0	14948	15	6989	14	-14.9431	0.979437	1
hsa-miR-125a-5p|0	23128	53	1930	8	-42.8674	0.957019	1
hsa-miR-196b-5p|0	23128	9	37524	62	-29.2138	1	1
hsa-miR-23b-3p|0	23864	1	4703	0	1	0.835369	1
hsa-miR-361-3p|0	24542	73	398	2	-50.3266	0.881841	1
hsa-miR-23a-3p|+1	21299	66	3941	79	-360.953	1	1
hsa-miR-186-5p|0	20849	67	549	3	-46.929	0.89479	1
hsa-miR-23b-3p|+1	20743	208	3941	192	-802.57	1	1
hsa-miR-26a-5p|0	20052	6	18870	13	-7.81431	0.976592	1
hsa-miR-28-3p|0	19165	0	11408	2	-3.35992	1	1
hsa-miR-197-3p|0	14178	62	516	6	-102.86	0.990351	1
hsa-let-7f-5p|0	25943	0	30664	4	-3.38416	1	1
hsa-miR-22-3p|+1	26019	227	6286	77	-91.7183	0.995249	1
hsa-miR-199a-3p|+1	18621	62	44491	176	-11.662	0.893931	1
hsa-miR-30e-5p|+1	17890	24	516	4	-114.682	0.999022	1
hsa-miR-338-3p|0	30590	174	549	5	-104.597	0.901979	1
hsa-miR-26b-5p|0	16074	20	18870	33	-8.11033	0.911596	1
hsa-miR-30e-3p|0	31361	42	29393	73	-35.8877	0.999597	1
hsa-miR-28-3p|+1	15509	1	23356	5	-2.32013	0.95291	1
hsa-miR-127-5p|0	34003	24	8921	9	-10.3041	0.869996	1
hsa-miR-134-5p|0	34508	40	27142	78	-59.1682	1	1
hsa-miR-15a-5p|0	18842	14	5320	30	-92.2519	1	1
hsa-miR-145-5p|0	30763	48	18870	49	-31.8827	0.995441	1

## Sheet: Table 6
5'-isomiR	n_tar	m_tar	n_nontar	m_nontar	Adjusted ITA	p-value	Adjusted p-value
hsa-miR-9-5p|0	37055	5252	32069	1890	3068.15	3.54104e-291	4.92205e-289
hsa-miR-193a-5p|0	34962	10676	40118	7867	3820.07	7.97547e-263	5.54295e-261
hsa-miR-30e-3p|+1	22188	2800	34240	1643	1735.31	3.43967e-242	1.59371e-240
hsa-miR-30a-3p|+1	28735	3040	34240	1357	1901.17	2.6198e-233	9.10381e-232
hsa-miR-30e-3p|0	31361	3488	29393	1322	2077.49	2.59755e-208	7.22118e-207
hsa-miR-145-5p|0	30763	4705	18870	1264	2644.35	1.66745e-193	3.86293e-192
hsa-miR-203a-3p|0	18491	3268	9105	514	2224.14	4.06456e-187	8.07105e-186
hsa-miR-148a-3p|0	22954	3652	14209	882	2227.17	7.43247e-185	1.29139e-183
hsa-miR-196a-5p|0	21874	2904	37524	2362	1527.11	1.71484e-176	2.64847e-175
hsa-miR-182-5p|0	16425	1379	19704	400	1045.57	3.37054e-176	4.68504e-175
hsa-miR-30a-3p|0	38012	3455	29393	1110	2019.51	3.92592e-173	4.96094e-172
hsa-let-7b-5p|0	44674	4327	30664	1375	2323.78	8.41022e-165	9.74183e-164
hsa-miR-542-3p|0	14687	1978	12924	567	1333.65	9.43423e-159	1.00874e-157
hsa-miR-1307-3p|0	36591	9354	20273	3262	3466.37	2.96349e-155	2.94232e-154
hsa-miR-141-5p|0	23693	3872	12041	851	2197.49	7.33201e-145	6.79433e-144
hsa-miR-152-3p|0	27277	3918	14209	909	2172.99	4.43103e-139	3.84946e-138
hsa-miR-203a-3p|+1	16003	2787	7869	498	1774.23	1.95132e-135	1.59549e-134
hsa-miR-199a-3p|0	16676	1187	24397	521	830.883	4.00508e-134	3.09281e-133
hsa-let-7c-5p|0	41901	3025	30664	990	1672.21	1.11051e-126	8.12426e-126
hsa-miR-200a-5p|0	21722	3347	12041	830	1849.68	2.45862e-124	1.70874e-123
hsa-miR-21-5p|+1	11832	931	22492	544	644.827	2.89755e-116	1.9179e-115
hsa-miR-101-3p|0	14948	1751	6989	212	1297.58	8.58222e-116	5.4224e-115
hsa-miR-22-3p|+1	26019	4512	6286	424	2756.98	6.64585e-114	4.01641e-113
hsa-miR-1307-3p|+1	29600	6848	37628	6109	2042.37	9.36226e-112	5.42231e-111
hsa-miR-134-5p|0	34508	1953	27142	599	1191.44	5.30961e-108	2.95214e-107
hsa-miR-143-3p|-1	23385	1757	27263	880	1002.17	1.02686e-104	5.48977e-104
hsa-miR-30a-5p|0	10073	1472	4600	173	1093.17	2.01051e-98	1.03504e-97
hsa-miR-17-3p|0	30100	3383	7240	279	2223.07	9.34722e-97	4.64023e-96
hsa-miR-181b-5p|0	18797	2024	5092	126	1558.87	1.71199e-95	8.20577e-95
hsa-miR-93-5p|0	27729	2731	13562	582	1541.04	9.06221e-94	4.19883e-93
hsa-miR-21-5p|0	15177	1072	18557	456	699.057	5.82358e-92	2.61122e-91
hsa-miR-30e-5p|0	10236	1483	4600	184	1073.56	1.08805e-91	4.72623e-91
hsa-let-7a-5p|0	36269	1869	30664	679	1065.89	1.72594e-91	7.26989e-91
hsa-miR-183-5p|0	14469	1385	5798	124	1075.56	2.71469e-91	1.10983e-90
hsa-miR-183-5p|+1	22502	2073	6793	173	1499.93	5.1272e-90	2.03623e-89
hsa-miR-24-3p|0	41979	6227	11338	949	2713.32	1.14596e-78	4.42466e-78
hsa-miR-379-5p|0	25422	1105	35557	644	644.563	2.94429e-75	1.1061e-74
hsa-miR-148b-3p|0	22902	841	14209	121	645.973	2.80191e-72	1.02491e-71
hsa-miR-22-3p|0	25102	7677	8888	1878	2373.04	8.91375e-68	3.17695e-67
hsa-miR-92a-3p|+1	22290	814	12387	108	619.658	2.93517e-63	1.01997e-62
hsa-miR-126-5p|0	16752	1142	18019	542	638.111	1.7786e-62	6.02987e-62
hsa-miR-146b-5p|0	18990	2053	5283	208	1305.33	1.07277e-61	3.55037e-61
hsa-miR-15a-5p|0	18842	3571	5320	528	1700.97	1.01017e-59	3.26542e-59
hsa-miR-200c-3p|0	15645	2585	3525	237	1533.12	6.30668e-58	1.99234e-57
hsa-miR-200b-3p|0	14026	2340	3525	240	1385.04	2.61245e-57	8.06957e-57
hsa-miR-199a-3p|-1	20959	1259	6989	120	899.137	9.56221e-57	2.88945e-56
hsa-miR-181a-5p|0	15044	777	5092	46	641.096	3.16277e-52	9.35373e-52
hsa-miR-205-5p|0	32595	3688	4097	178	2271.86	6.62201e-52	1.91762e-51
hsa-miR-127-3p|0	22971	874	16565	228	557.828	1.42609e-51	4.04543e-51
hsa-miR-17-5p|0	19050	933	13562	275	546.718	9.75491e-45	2.71187e-44
hsa-miR-126-3p|0	3724	595	7916	586	319.322	9.21708e-44	2.51211e-43
hsa-miR-23a-3p|0	24614	3020	4703	273	1591.21	1.3678e-43	3.65623e-43
hsa-miR-192-5p|0	11164	499	9105	123	348.185	9.95755e-41	2.61151e-40
hsa-miR-29a-3p|-1	14018	813	11695	293	461.801	2.26975e-40	5.8425e-40
hsa-miR-126-3p|+1	2821	615	16437	2112	252.528	3.25136e-33	8.21706e-33
hsa-miR-10a-5p|-1	9021	1016	4703	249	538.384	4.31595e-33	1.07128e-32
hsa-miR-143-3p|0	29779	440	20372	88	311.365	6.47812e-33	1.57975e-32
hsa-miR-99a-5p|0	5176	446	5027	169	271.991	5.99869e-30	1.43762e-29
hsa-miR-10a-5p|+1	16430	938	9528	263	484.485	7.89265e-30	1.85945e-29
hsa-let-7d-3p|0	8427	340	20524	366	189.723	2.84179e-27	6.58349e-27
hsa-miR-30d-5p|0	9800	421	4600	56	301.696	1.1111e-25	2.53186e-25
hsa-miR-26a-5p|0	20052	360	18870	126	226.107	1.05226e-24	2.35909e-24
hsa-miR-21-5p|-1	19242	283	40184	255	160.894	1.96862e-22	4.34347e-22
hsa-miR-30c-5p|0	9903	262	4600	24	210.332	1.35001e-21	2.93204e-21
hsa-miR-10a-5p|0	16261	1683	1728	69	1033.69	4.69479e-21	1.00396e-20
hsa-miR-101-3p|-1	16414	223	18870	105	131.666	2.67606e-15	5.63595e-15
hsa-miR-338-3p|0	30590	5809	549	40	3580.22	9.77255e-15	2.02744e-14
hsa-miR-100-5p|0	4528	266	5027	146	134.493	5.68843e-13	1.16278e-12
hsa-miR-92a-3p|0	21997	185	12548	33	127.15	2.78357e-12	5.60749e-12
hsa-miR-196b-5p|0	23128	167	37524	121	92.4214	6.54703e-12	1.30005e-11
hsa-miR-199a-3p|+1	18621	103	44491	97	62.4022	5.85933e-11	1.14711e-10
hsa-miR-200a-3p|0	14904	2458	467	31	1468.66	2.57475e-10	4.9707e-10
hsa-miR-141-3p|0	15518	2510	467	31	1479.9	7.14826e-10	1.36111e-09
hsa-miR-10b-5p|0	14588	650	1728	29	405.178	9.21292e-10	1.73053e-09
hsa-miR-181a-3p|0	4186	81	11003	83	49.4233	2.05424e-09	3.8072e-09
hsa-miR-374a-3p|0	11668	59	11002	10	48.3947	2.71787e-09	4.97085e-09
hsa-let-7d-5p|0	37365	287	30664	131	127.373	6.04033e-09	1.0904e-08
hsa-miR-425-5p|0	12410	1522	1851	146	543.145	6.96524e-09	1.24124e-08
hsa-miR-30a-5p|+1	16804	2006	516	25	1191.85	3.51223e-08	6.17974e-08
hsa-miR-155-5p|0	11958	221	9693	98	100.1	1.62313e-07	2.82019e-07
hsa-miR-361-5p|0	15772	185	20524	138	78.9517	3.70713e-07	6.36162e-07
hsa-miR-10b-5p|+1	14755	362	9528	146	135.905	3.81478e-07	6.46651e-07
hsa-miR-125b-5p|0	22120	1038	1930	48	487.865	9.72286e-07	1.62829e-06
hsa-miR-342-3p|0	18807	2488	556	38	1202.63	1.35068e-06	2.23506e-06
hsa-miR-197-3p|0	14178	2468	516	51	1066.69	1.47314e-06	2.40902e-06
hsa-miR-181a-2-3p|0	18291	449	1728	15	290.224	2.05187e-06	3.31639e-06
hsa-miR-455-3p|0	23241	223	6834	30	120.976	6.972e-06	1.11392e-05
hsa-miR-186-5p|0	20849	606	549	2	530.047	1.66337e-05	2.62737e-05
hsa-miR-127-5p|0	34003	174	8921	19	101.58	3.80639e-05	5.94481e-05
hsa-miR-30e-5p|+1	17890	827	516	8	549.636	0.000150783	0.000232876
hsa-miR-140-3p|+1	22512	3024	494	40	1201.17	0.000167067	0.00025519
hsa-miR-500a-3p|0	25924	1136	2274	67	372.188	0.000414647	0.000626477
hsa-miR-210-3p|0	34012	328	43864	338	65.9159	0.0020869	0.00311913
hsa-let-7i-5p|0	39235	611	30664	398	101.754	0.00231894	0.00342907
hsa-miR-142-3p|0	20256	40	52170	58	17.4804	0.00414251	0.00606115
hsa-miR-15b-5p|0	18098	106	5320	16	51.5699	0.00535095	0.00774773
hsa-miR-191-5p|0	2799	12	2851	2	10.0365	0.00583174	0.00835682
hsa-miR-103a-3p|+2	24849	85	17595	37	32.7458	0.0073269	0.0103922
hsa-miR-151a-3p|0	20993	131	27736	127	34.8754	0.00756891	0.0106271
hsa-miR-142-3p|+1	15857	31	55425	61	13.548	0.00777884	0.0108126
hsa-miR-20a-5p|0	20591	68	13562	27	27.0063	0.0145719	0.0200544
hsa-miR-28-3p|0	19165	137	11408	59	37.8823	0.0205277	0.027974
hsa-miR-29a-3p|0	17685	224	811	4	136.774	0.0261764	0.0353255
hsa-miR-194-5p|0	11236	33	4600	6	18.3443	0.0384355	0.0508813
hsa-miR-103a-3p|0	41727	408	3324	22	131.829	0.038417	0.0513458
hsa-miR-30b-5p|0	9564	23	4600	5	12.6043	0.068453	0.088925
hsa-miR-125a-5p|0	23128	707	1930	47	143.779	0.0680709	0.0892628
hsa-let-7g-5p|0	31354	67	30664	49	16.8974	0.0719239	0.0908856
hsa-miR-532-5p|0	27325	168	9254	44	38.0778	0.0717329	0.0914759
hsa-miR-16-5p|0	16724	879	5320	252	86.8105	0.0713767	0.0918645
hsa-miR-99b-5p|0	7785	176	5027	96	27.3308	0.0991551	0.124167
hsa-miR-26b-5p|0	16074	37	18870	31	10.5933	0.101968	0.126549
hsa-miR-27a-3p|0	34821	62	3815	4	25.4904	0.207117	0.254772
hsa-miR-21-3p|0	14565	718	398	17	95.8769	0.324306	0.395425
hsa-miR-29b-3p|0	15746	21	811	0	21	0.348078	0.42072
hsa-miR-29c-3p|0	15110	17	811	0	17	0.410961	0.492445
hsa-miR-199a-5p|0	20450	195	13562	126	5.0059	0.433443	0.514945
hsa-miR-93-5p|+3	41580	62	29549	42	2.89952	0.446438	0.525888
hsa-miR-140-3p|0	17926	445	398	9	39.6382	0.472893	0.55237
hsa-miR-28-3p|+1	15509	292	23356	438	1.15645	0.49308	0.571151
hsa-miR-128-3p|0	32673	35	5027	5	2.50249	0.553585	0.635937
hsa-miR-192-5p|+1	7466	36	5031	25	-1.09998	0.600401	0.684064
hsa-miR-106b-5p|0	20871	12	13562	10	-3.38932	0.789752	0.892484
hsa-let-7e-5p|0	40467	12	30664	13	-5.15598	0.864032	0.960803
hsa-miR-27b-3p|0	36346	12	3815	2	-7.05426	0.858486	0.962335
hsa-miR-151a-3p|-2	10121	7	11408	13	-4.5334	0.904501	0.989965
hsa-miR-150-5p|0	27925	630	556	17	-223.822	0.914146	0.992705
hsa-miR-34a-5p|0	49738	44	26637	31	-13.8848	0.901176	0.994154
hsa-miR-23a-3p|+1	21299	23	3941	24	-106.707	1	1
hsa-let-7f-5p|0	25943	44	30664	83	-26.2214	0.995941	1
hsa-miR-361-3p|0	24542	480	398	16	-506.613	0.997215	1
hsa-miR-199b-5p|0	30180	14	13562	15	-19.38	0.994132	1
hsa-miR-23b-3p|0	23864	73	4703	24	-48.781	0.987187	1
hsa-miR-99b-5p|+1	6611	16	6989	26	-8.59379	0.936496	1
hsa-miR-106b-3p|0	22684	115	5166	42	-69.4228	0.995852	1
hsa-miR-92b-3p|0	20937	22	12548	24	-18.0453	0.985416	1
hsa-miR-23b-3p|+1	20743	36	3941	15	-42.9508	0.995405	1
hsa-miR-1307-5p|0	9635	88	6663	83	-32.0218	0.982691	1
hsa-miR-25-3p|0	25382	7	12548	15	-23.3419	0.999835	1
